# Supplementary material for: Metal-organic framework boosts heterogeneous electron donor–acceptor catalysis
Source: Nat Commun. 2023 Nov 27;14:7757. doi: 10.1038/s41467-023-43577-5 (PMC10682007; doi:10.1038/s41467-023-43577-5)
Supplement: Supplementary file 3 — Source_data [file 41467_2023_43577_MOESM3_ESM.xlsx]

## Sheet: F2b
	simulated		as synthesized		soaked in mecn		soaked in dmso		after reaction of 1a/THF		after reaction of 4a/prrole
2θ (degree)	Relative intensity (arb.u.)	2θ (degree)	Relative intensity (arb.u.)	2θ (degree)	Relative intensity (arb.u.)	2θ (degree)	Relative intensity (arb.u.)	2θ (degree)	Relative intensity (arb.u.)	2θ (degree)	Relative intensity (arb.u.)
3	0	3.00543	1448	3.00543	1329	3.00543	1280	3.00543	1367	3.00543	1286
3.02	0	3.0163	1469	3.0163	1241	3.0163	1327	3.0163	1314	3.0163	1309
3.04	0	3.02717	1408	3.02717	1332	3.02717	1272	3.02717	1326	3.02717	1262
3.06	0	3.03803	1336	3.03803	1232	3.03803	1317	3.03803	1327	3.03803	1237
3.08	0	3.0489	1365	3.0489	1236	3.0489	1270	3.0489	1323	3.0489	1316
3.1	0	3.05977	1346	3.05977	1255	3.05977	1301	3.05977	1327	3.05977	1267
3.12	0	3.07063	1329	3.07063	1311	3.07063	1284	3.07063	1325	3.07063	1259
3.14	0	3.0815	1408	3.0815	1222	3.0815	1244	3.0815	1312	3.0815	1229
3.16	0	3.09236	1338	3.09236	1227	3.09236	1281	3.09236	1264	3.09236	1328
3.18	0	3.10323	1324	3.10323	1254	3.10323	1229	3.10323	1240	3.10323	1216
3.2	0	3.1141	1304	3.1141	1199	3.1141	1249	3.1141	1200	3.1141	1183
3.22	0	3.12496	1271	3.12496	1263	3.12496	1222	3.12496	1255	3.12496	1268
3.24	0	3.13583	1388	3.13583	1267	3.13583	1315	3.13583	1273	3.13583	1229
3.26	0	3.1467	1360	3.1467	1227	3.1467	1254	3.1467	1294	3.1467	1151
3.28	9.94481	3.15756	1258	3.15756	1198	3.15756	1150	3.15756	1272	3.15756	1218
3.3	10.2266	3.16843	1330	3.16843	1208	3.16843	1232	3.16843	1280	3.16843	1220
3.32	10.5206	3.1793	1271	3.1793	1164	3.1793	1231	3.1793	1217	3.1793	1202
3.34	10.8274	3.19016	1228	3.19016	1153	3.19016	1248	3.19016	1214	3.19016	1217
3.36	11.1478	3.20103	1217	3.20103	1159	3.20103	1233	3.20103	1258	3.20103	1166
3.38	11.4826	3.2119	1256	3.2119	1133	3.2119	1197	3.2119	1228	3.2119	1123
3.4	11.8327	3.22276	1213	3.22276	1129	3.22276	1240	3.22276	1184	3.22276	1171
3.42	12.1992	3.23363	1266	3.23363	1149	3.23363	1170	3.23363	1229	3.23363	1218
3.44	12.5828	3.24449	1228	3.24449	1160	3.24449	1177	3.24449	1190	3.24449	1151
3.46	12.9849	3.25536	1228	3.25536	1147	3.25536	1114	3.25536	1156	3.25536	1167
3.48	13.4065	3.26623	1247	3.26623	1164	3.26623	1135	3.26623	1168	3.26623	1204
3.5	13.849	3.27709	1235	3.27709	1117	3.27709	1158	3.27709	1155	3.27709	1154
3.52	14.3138	3.28796	1195	3.28796	1091	3.28796	1122	3.28796	1122	3.28796	1154
3.54	14.8023	3.29883	1213	3.29883	1066	3.29883	1159	3.29883	1097	3.29883	1088
3.56	15.3163	3.30969	1266	3.30969	1071	3.30969	1078	3.30969	1147	3.30969	1134
3.58	15.8575	3.32056	1181	3.32056	1180	3.32056	1146	3.32056	1115	3.32056	1095
3.6	16.4278	3.33143	1172	3.33143	1084	3.33143	1139	3.33143	1120	3.33143	1135
3.62	17.0295	3.34229	1146	3.34229	1120	3.34229	1081	3.34229	1092	3.34229	1081
3.64	17.6648	3.35316	1171	3.35316	1119	3.35316	1080	3.35316	1119	3.35316	1089
3.66	18.3363	3.36403	1161	3.36403	1082	3.36403	1090	3.36403	1108	3.36403	1128
3.68	19.0469	3.37489	1154	3.37489	1106	3.37489	1075	3.37489	1094	3.37489	1058
3.7	19.7995	3.38576	1163	3.38576	1042	3.38576	1061	3.38576	1046	3.38576	1077
3.72	20.5975	3.39663	1116	3.39663	1091	3.39663	1088	3.39663	1095	3.39663	1072
3.74	21.4448	3.40749	1163	3.40749	1036	3.40749	1127	3.40749	1046	3.40749	1098
3.76	22.3454	3.41836	1152	3.41836	1060	3.41836	1085	3.41836	1092	3.41836	1067
3.78	23.3039	3.42922	1062	3.42922	1029	3.42922	1054	3.42922	1049	3.42922	1064
3.8	24.3253	3.44009	1086	3.44009	1020	3.44009	1046	3.44009	1042	3.44009	1043
3.82	25.4154	3.45096	1129	3.45096	1000	3.45096	1054	3.45096	1019	3.45096	1030
3.84	26.5803	3.46182	1091	3.46182	1047	3.46182	1045	3.46182	1048	3.46182	1038
3.86	27.827	3.47269	1079	3.47269	993	3.47269	1026	3.47269	1008	3.47269	1049
3.88	29.1635	3.48356	1121	3.48356	1028	3.48356	1010	3.48356	999	3.48356	1026
3.9	30.5985	3.49442	1124	3.49442	1018	3.49442	996	3.49442	1004	3.49442	1011
3.92	32.1419	3.50529	1133	3.50529	1022	3.50529	994	3.50529	993	3.50529	1040
3.94	33.8049	3.51616	1094	3.51616	943	3.51616	1033	3.51616	1027	3.51616	969
3.96	35.6003	3.52702	1059	3.52702	945	3.52702	1018	3.52702	994	3.52702	1032
3.98	38.4091	3.53789	1064	3.53789	962	3.53789	999	3.53789	988	3.53789	1009
4	40.5382	3.54876	1044	3.54876	993	3.54876	1015	3.54876	988	3.54876	965
4.02	42.8502	3.55962	1036	3.55962	966	3.55962	1037	3.55962	959	3.55962	921
4.04	45.3666	3.57049	1089	3.57049	973	3.57049	980	3.57049	872	3.57049	968
4.06	48.1124	3.58135	1019	3.58135	979	3.58135	947	3.58135	1026	3.58135	976
4.08	51.1161	3.59222	1003	3.59222	924	3.59222	1070	3.59222	972	3.59222	1016
4.1	54.4113	3.60309	1049	3.60309	968	3.60309	1010	3.60309	940	3.60309	930
4.12	58.0369	3.61395	1002	3.61395	897	3.61395	1034	3.61395	968	3.61395	961
4.14	62.0387	3.62482	980	3.62482	882	3.62482	947	3.62482	952	3.62482	976
4.16	66.4704	3.63569	1002	3.63569	940	3.63569	1008	3.63569	906	3.63569	1030
4.18	71.3961	3.64655	1008	3.64655	935	3.64655	936	3.64655	938	3.64655	944
4.2	76.8918	3.65742	1062	3.65742	900	3.65742	978	3.65742	962	3.65742	944
4.22	83.049	3.66829	1027	3.66829	902	3.66829	963	3.66829	929	3.66829	922
4.24	89.9782	3.67915	1056	3.67915	959	3.67915	931	3.67915	892	3.67915	915
4.26	97.8136	3.69002	1007	3.69002	858	3.69002	953	3.69002	900	3.69002	992
4.28	106.72	3.70089	969	3.70089	901	3.70089	895	3.70089	902	3.70089	890
4.3	116.902	3.71175	942	3.71175	943	3.71175	925	3.71175	921	3.71175	879
4.32	128.614	3.72262	1035	3.72262	909	3.72262	925	3.72262	908	3.72262	876
4.34	142.177	3.73348	1034	3.73348	828	3.73348	945	3.73348	846	3.73348	912
4.36	158.001	3.74435	1069	3.74435	846	3.74435	926	3.74435	896	3.74435	911
4.38	176.615	3.75522	984	3.75522	852	3.75522	929	3.75522	880	3.75522	873
4.4	198.71	3.76608	1001	3.76608	881	3.76608	891	3.76608	822	3.76608	934
4.42	225.205	3.77695	982	3.77695	815	3.77695	917	3.77695	878	3.77695	904
4.44	257.337	3.78782	945	3.78782	882	3.78782	898	3.78782	843	3.78782	875
4.46	296.806	3.79868	972	3.79868	787	3.79868	894	3.79868	829	3.79868	885
4.48	345.994	3.80955	906	3.80955	803	3.80955	848	3.80955	874	3.80955	903
4.5	408.315	3.82042	907	3.82042	846	3.82042	872	3.82042	847	3.82042	817
4.52	488.799	3.83128	928	3.83128	797	3.83128	897	3.83128	805	3.83128	949
4.54	595.169	3.84215	958	3.84215	849	3.84215	906	3.84215	840	3.84215	835
4.56	740.105	3.85302	958	3.85302	834	3.85302	906	3.85302	814	3.85302	860
4.58	946.613	3.86388	936	3.86388	765	3.86388	889	3.86388	859	3.86388	827
4.6	1260.1	3.87475	995	3.87475	734	3.87475	839	3.87475	862	3.87475	860
4.62	1769.5	3.88561	978	3.88561	815	3.88561	895	3.88561	808	3.88561	866
4.64	2628.58	3.89648	946	3.89648	805	3.89648	861	3.89648	767	3.89648	905
4.66	4046.5	3.90735	989	3.90735	836	3.90735	886	3.90735	807	3.90735	882
4.68	6179.93	3.91821	1058	3.91821	776	3.91821	870	3.91821	830	3.91821	862
4.7	8702.46	3.92908	1052	3.92908	821	3.92908	851	3.92908	856	3.92908	859
4.72	10000	3.93995	964	3.93995	772	3.93995	837	3.93995	810	3.93995	854
4.74	8654.78	3.95081	1016	3.95081	787	3.95081	926	3.95081	779	3.95081	900
4.76	6129.49	3.96168	1005	3.96168	726	3.96168	895	3.96168	768	3.96168	886
4.78	4011.06	3.97255	916	3.97255	745	3.97255	939	3.97255	819	3.97255	905
4.8	2607.33	3.98341	992	3.98341	749	3.98341	856	3.98341	780	3.98341	870
4.82	1757.97	3.99428	955	3.99428	757	3.99428	910	3.99428	797	3.99428	914
4.84	1254.4	4.00515	945	4.00515	726	4.00515	850	4.00515	795	4.00515	982
4.86	944.317	4.01601	971	4.01601	711	4.01601	843	4.01601	810	4.01601	886
4.88	739.932	4.02688	948	4.02688	748	4.02688	837	4.02688	813	4.02688	900
4.9	596.505	4.03775	1011	4.03775	748	4.03775	853	4.03775	750	4.03775	872
4.92	491.343	4.04861	1046	4.04861	792	4.04861	809	4.04861	797	4.04861	950
4.94	411.916	4.05948	1000	4.05948	746	4.05948	830	4.05948	783	4.05948	993
4.96	350.585	4.07034	1009	4.07034	758	4.07034	892	4.07034	776	4.07034	901
4.98	302.371	4.08121	1003	4.08121	762	4.08121	846	4.08121	781	4.08121	965
5	263.902	4.09208	982	4.09208	778	4.09208	857	4.09208	791	4.09208	905
5.02	232.83	4.10294	954	4.10294	729	4.10294	848	4.10294	807	4.10294	957
5.04	207.487	4.11381	983	4.11381	762	4.11381	951	4.11381	802	4.11381	926
5.06	186.67	4.12468	974	4.12468	751	4.12468	945	4.12468	782	4.12468	952
5.08	169.499	4.13554	987	4.13554	727	4.13554	915	4.13554	845	4.13554	928
5.1	155.327	4.14641	1049	4.14641	719	4.14641	891	4.14641	802	4.14641	979
5.12	143.685	4.15728	1135	4.15728	769	4.15728	939	4.15728	789	4.15728	1058
5.14	134.236	4.16814	1129	4.16814	763	4.16814	911	4.16814	839	4.16814	1093
5.16	126.756	4.17901	1204	4.17901	715	4.17901	905	4.17901	814	4.17901	1122
5.18	121.122	4.18988	1242	4.18988	805	4.18988	966	4.18988	818	4.18988	1127
5.2	117.312	4.20074	1377	4.20074	793	4.20074	995	4.20074	881	4.20074	1041
5.22	115.416	4.21161	1391	4.21161	836	4.21161	914	4.21161	876	4.21161	962
5.24	115.672	4.22247	1339	4.22247	838	4.22247	841	4.22247	860	4.22247	944
5.26	118.524	4.23334	1215	4.23334	810	4.23334	873	4.23334	851	4.23334	964
5.28	124.757	4.24421	1197	4.24421	771	4.24421	855	4.24421	806	4.24421	950
5.3	135.797	4.25507	1194	4.25507	788	4.25507	952	4.25507	857	4.25507	1045
5.32	154.434	4.26594	1231	4.26594	768	4.26594	1008	4.26594	904	4.26594	987
5.34	186.309	4.27681	1275	4.27681	806	4.27681	1108	4.27681	935	4.27681	967
5.36	242.05	4.28767	1348	4.28767	848	4.28767	1042	4.28767	868	4.28767	1080
5.38	338.383	4.29854	1400	4.29854	887	4.29854	1139	4.29854	871	4.29854	1055
5.4	494.288	4.30941	1497	4.30941	914	4.30941	1202	4.30941	926	4.30941	1081
5.42	711.58	4.32027	1441	4.32027	856	4.32027	1212	4.32027	902	4.32027	1103
5.44	912.132	4.33114	1404	4.33114	834	4.33114	1255	4.33114	954	4.33114	1141
5.46	915.925	4.34201	1418	4.34201	882	4.34201	1294	4.34201	898	4.34201	1093
5.48	716.109	4.35287	1547	4.35287	839	4.35287	1246	4.35287	941	4.35287	1102
5.5	492.615	4.36374	1571	4.36374	935	4.36374	1248	4.36374	961	4.36374	1007
5.52	329.277	4.3746	1448	4.3746	935	4.3746	1286	4.3746	922	4.3746	1074
5.54	226.1	4.38547	1576	4.38547	988	4.38547	1381	4.38547	996	4.38547	1065
5.56	164.224	4.39634	1754	4.39634	941	4.39634	1496	4.39634	957	4.39634	1077
5.58	126.624	4.4072	1936	4.4072	873	4.4072	1637	4.4072	1017	4.4072	1172
5.6	102.344	4.41807	1935	4.41807	899	4.41807	1600	4.41807	971	4.41807	1130
5.62	85.4998	4.42894	1996	4.42894	1013	4.42894	1581	4.42894	1097	4.42894	1315
5.64	73.1402	4.4398	1904	4.4398	1121	4.4398	1628	4.4398	1057	4.4398	1437
5.66	63.7153	4.45067	1848	4.45067	1259	4.45067	1755	4.45067	1114	4.45067	1674
5.68	56.3239	4.46154	1893	4.46154	1360	4.46154	1784	4.46154	1164	4.46154	1806
5.7	50.395	4.4724	1953	4.4724	1438	4.4724	1720	4.4724	1168	4.4724	1727
5.72	45.5471	4.48327	2085	4.48327	1557	4.48327	1623	4.48327	1191	4.48327	1585
5.74	41.5164	4.49414	2223	4.49414	1655	4.49414	1616	4.49414	1273	4.49414	1703
5.76	38.1161	4.505	2320	4.505	1741	4.505	1641	4.505	1360	4.505	1742
5.78	35.2107	4.51587	2521	4.51587	1741	4.51587	1833	4.51587	1364	4.51587	1999
5.8	32.7003	4.52673	2826	4.52673	1952	4.52673	1941	4.52673	1351	4.52673	2218
5.82	30.5093	4.5376	3169	4.5376	1960	4.5376	2174	4.5376	1538	4.5376	2448
5.84	28.5802	4.54847	3450	4.54847	2169	4.54847	2534	4.54847	1514	4.54847	2735
5.86	26.8684	4.55933	3677	4.55933	2832	4.55933	2815	4.55933	1598	4.55933	2805
5.88	25.3387	4.5702	3733	4.5702	3474	4.5702	2749	4.5702	1760	4.5702	2849
5.9	23.963	4.58107	3903	4.58107	3718	4.58107	2813	4.58107	1790	4.58107	2894
5.92	22.7189	4.59193	4011	4.59193	3680	4.59193	2945	4.59193	2009	4.59193	3014
5.94	21.588	4.6028	4212	4.6028	2966	4.6028	3144	4.6028	2062	4.6028	3188
5.96	20.5553	4.61367	4511	4.61367	2179	4.61367	3157	4.61367	2010	4.61367	3218
5.98	19.6084	4.62453	4904	4.62453	1684	4.62453	3045	4.62453	2195	4.62453	3334
6	18.7366	4.6354	5348	4.6354	1458	4.6354	2905	4.6354	2062	4.6354	3346
6.02	17.9314	4.64627	5817	4.64627	1382	4.64627	3010	4.64627	2180	4.64627	3222
6.04	17.1852	4.65713	5932	4.65713	1139	4.65713	3179	4.65713	2073	4.65713	3302
6.06	16.4918	4.668	5785	4.668	1095	4.668	3780	4.668	2047	4.668	3770
6.08	15.8455	4.67886	5498	4.67886	1082	4.67886	4236	4.67886	2013	4.67886	4380
6.1	15.2418	4.68973	4901	4.68973	1012	4.68973	4198	4.68973	1942	4.68973	4816
6.12	14.6766	4.7006	4490	4.7006	830	4.7006	4018	4.7006	1781	4.7006	4488
6.14	14.1462	4.71146	4101	4.71146	791	4.71146	3432	4.71146	1696	4.71146	3926
6.16	13.6475	4.72233	4010	4.72233	787	4.72233	3020	4.72233	1727	4.72233	3629
6.18	3.50885	4.7332	3941	4.7332	808	4.7332	2587	4.7332	1583	4.7332	3474
6.2	3.32492	4.74406	3946	4.74406	846	4.74406	2461	4.74406	1614	4.74406	3247
6.22	3.15505	4.75493	3766	4.75493	873	4.75493	2360	4.75493	1545	4.75493	3089
6.24	3.36974	4.7658	2906	4.7658	858	4.7658	2384	4.7658	1388	4.7658	3073
6.26	3.23431	4.77666	2228	4.77666	839	4.77666	2233	4.77666	1342	4.77666	2975
6.28	3.10968	4.78753	1828	4.78753	823	4.78753	1959	4.78753	1331	4.78753	2832
6.3	2.99491	4.7984	1471	4.7984	920	4.7984	1627	4.7984	1263	4.7984	2291
6.32	2.88918	4.80926	1301	4.80926	858	4.80926	1402	4.80926	1237	4.80926	1915
6.34	2.79176	4.82013	1178	4.82013	758	4.82013	1237	4.82013	1133	4.82013	1509
6.36	2.70201	4.831	1113	4.831	768	4.831	1119	4.831	1172	4.831	1456
6.38	2.61936	4.84186	1068	4.84186	714	4.84186	1044	4.84186	1088	4.84186	1416
6.4	2.54329	4.85273	1009	4.85273	684	4.85273	945	4.85273	985	4.85273	1472
6.42	2.47338	4.86359	964	4.86359	671	4.86359	875	4.86359	1038	4.86359	1482
6.44	2.40921	4.87446	987	4.87446	696	4.87446	853	4.87446	1012	4.87446	1422
6.46	2.35043	4.88533	928	4.88533	671	4.88533	829	4.88533	987	4.88533	1518
6.48	2.29675	4.89619	873	4.89619	714	4.89619	834	4.89619	960	4.89619	1467
6.5	2.24788	4.90706	834	4.90706	685	4.90706	801	4.90706	960	4.90706	1511
6.52	2.20359	4.91793	839	4.91793	683	4.91793	833	4.91793	985	4.91793	1470
6.54	2.16368	4.92879	754	4.92879	712	4.92879	771	4.92879	937	4.92879	1395
6.56	2.12796	4.93966	875	4.93966	698	4.93966	817	4.93966	936	4.93966	1218
6.58	2.09629	4.95053	803	4.95053	739	4.95053	833	4.95053	967	4.95053	1209
6.6	2.06855	4.96139	884	4.96139	761	4.96139	812	4.96139	941	4.96139	1099
6.62	2.04463	4.97226	936	4.97226	961	4.97226	799	4.97226	908	4.97226	1000
6.64	2.02446	4.98313	936	4.98313	1114	4.98313	744	4.98313	883	4.98313	939
6.66	2.00799	4.99399	903	4.99399	1157	4.99399	853	4.99399	856	4.99399	921
6.68	1.99518	5.00486	874	5.00486	1033	5.00486	793	5.00486	873	5.00486	921
6.7	1.98603	5.01572	967	5.01572	947	5.01572	784	5.01572	914	5.01572	923
6.72	1.98056	5.02659	869	5.02659	815	5.02659	816	5.02659	864	5.02659	969
6.74	1.9788	5.03746	824	5.03746	770	5.03746	755	5.03746	921	5.03746	1106
6.76	1.98082	5.04832	910	5.04832	827	5.04832	706	5.04832	924	5.04832	1037
6.78	1.98671	5.05919	906	5.05919	885	5.05919	763	5.05919	940	5.05919	1069
6.8	1.99658	5.07006	861	5.07006	911	5.07006	840	5.07006	917	5.07006	973
6.82	2.01059	5.08092	860	5.08092	961	5.08092	847	5.08092	950	5.08092	860
6.84	2.02891	5.09179	941	5.09179	842	5.09179	938	5.09179	887	5.09179	831
6.86	2.05175	5.10266	1031	5.10266	850	5.10266	852	5.10266	915	5.10266	916
6.88	2.07938	5.11352	987	5.11352	984	5.11352	886	5.11352	910	5.11352	894
6.9	2.1121	5.12439	1044	5.12439	993	5.12439	910	5.12439	952	5.12439	1007
6.92	2.15025	5.13526	995	5.13526	1002	5.13526	866	5.13526	938	5.13526	990
6.94	1.34953	5.14612	983	5.14612	951	5.14612	914	5.14612	927	5.14612	958
6.96	1.42205	5.15699	1148	5.15699	1101	5.15699	936	5.15699	1033	5.15699	951
6.98	1.50055	5.16785	1299	5.16785	1114	5.16785	877	5.16785	1037	5.16785	965
7	1.58574	5.17872	1426	5.17872	1206	5.17872	953	5.17872	933	5.17872	1036
7.02	1.67837	5.18959	1489	5.18959	1406	5.18959	967	5.18959	938	5.18959	1128
7.04	1.77935	5.20045	1417	5.20045	1731	5.20045	1023	5.20045	1050	5.20045	1317
7.06	1.8897	5.21132	1432	5.21132	1834	5.21132	1092	5.21132	1063	5.21132	1291
7.08	2.01063	5.22219	1408	5.22219	1922	5.22219	1170	5.22219	1013	5.22219	1288
7.1	2.14351	5.23305	1394	5.23305	2101	5.23305	1279	5.23305	1046	5.23305	1177
7.12	2.28999	5.24392	1509	5.24392	2127	5.24392	1272	5.24392	1093	5.24392	1339
7.14	2.45197	5.25479	1611	5.25479	2191	5.25479	1304	5.25479	1098	5.25479	1551
7.16	2.63171	5.26565	1760	5.26565	2184	5.26565	1241	5.26565	1128	5.26565	1546
7.18	2.83191	5.27652	1983	5.27652	2177	5.27652	1310	5.27652	1208	5.27652	1667
7.2	3.05576	5.28739	2065	5.28739	2094	5.28739	1315	5.28739	1215	5.28739	1707
7.22	3.30716	5.29825	2222	5.29825	2044	5.29825	1363	5.29825	1237	5.29825	1744
7.24	3.59077	5.30912	2397	5.30912	1955	5.30912	1613	5.30912	1297	5.30912	1758
7.26	3.91233	5.31998	2466	5.31998	1741	5.31998	1697	5.31998	1271	5.31998	1737
7.28	4.27889	5.33085	2709	5.33085	1368	5.33085	1784	5.33085	1337	5.33085	1752
7.3	4.69921	5.34172	2755	5.34172	1192	5.34172	1799	5.34172	1322	5.34172	1653
7.32	5.18428	5.35258	2762	5.35258	1023	5.35258	1875	5.35258	1338	5.35258	1700
7.34	5.74802	5.36345	2587	5.36345	905	5.36345	1906	5.36345	1385	5.36345	1808
7.36	6.40827	5.37432	2660	5.37432	875	5.37432	1965	5.37432	1392	5.37432	1845
7.38	7.18822	5.38518	2641	5.38518	699	5.38518	1959	5.38518	1336	5.38518	1838
7.4	8.11836	5.39605	2478	5.39605	700	5.39605	1941	5.39605	1337	5.39605	1879
7.42	9.23943	5.40692	2323	5.40692	665	5.40692	1903	5.40692	1245	5.40692	1709
7.44	10.6068	5.41778	2313	5.41778	643	5.41778	1896	5.41778	1292	5.41778	1733
7.46	12.2972	5.42865	2243	5.42865	677	5.42865	1711	5.42865	1220	5.42865	1704
7.48	14.4192	5.43952	2148	5.43952	667	5.43952	1620	5.43952	1189	5.43952	1765
7.5	17.1299	5.45038	1964	5.45038	762	5.45038	1594	5.45038	1206	5.45038	1733
7.52	20.665	5.46125	1580	5.46125	690	5.46125	1535	5.46125	1044	5.46125	1574
7.54	25.395	5.47212	1380	5.47212	773	5.47212	1303	5.47212	984	5.47212	1448
7.56	31.9541	5.48298	1329	5.48298	708	5.48298	1170	5.48298	987	5.48298	1248
7.58	41.5442	5.49385	1355	5.49385	620	5.49385	1083	5.49385	938	5.49385	1118
7.6	57.0318	5.50471	1220	5.50471	545	5.50471	989	5.50471	863	5.50471	997
7.62	82.0049	5.51558	1078	5.51558	560	5.51558	1009	5.51558	884	5.51558	1017
7.64	124.05	5.52645	968	5.52645	568	5.52645	914	5.52645	797	5.52645	1049
7.66	191.368	5.53731	1038	5.53731	608	5.53731	862	5.53731	800	5.53731	1045
7.68	285.212	5.54818	941	5.54818	504	5.54818	749	5.54818	779	5.54818	888
7.7	373.535	5.55905	870	5.55905	507	5.55905	708	5.55905	714	5.55905	777
7.72	379.196	5.56991	704	5.56991	514	5.56991	604	5.56991	674	5.56991	724
7.74	295.655	5.58078	576	5.58078	482	5.58078	621	5.58078	607	5.58078	703
7.76	200.003	5.59165	562	5.59165	434	5.59165	534	5.59165	668	5.59165	762
7.78	129.789	5.60251	533	5.60251	422	5.60251	560	5.60251	606	5.60251	699
7.8	85.542	5.61338	510	5.61338	486	5.61338	500	5.61338	623	5.61338	713
7.82	59.2199	5.62425	513	5.62425	429	5.62425	473	5.62425	631	5.62425	625
7.84	43.4527	5.63511	482	5.63511	417	5.63511	499	5.63511	616	5.63511	624
7.86	33.4665	5.64598	484	5.64598	396	5.64598	534	5.64598	590	5.64598	573
7.88	26.6894	5.65684	478	5.65684	456	5.65684	489	5.65684	613	5.65684	573
7.9	21.8325	5.66771	456	5.66771	423	5.66771	495	5.66771	570	5.66771	525
7.92	18.2215	5.67858	470	5.67858	413	5.67858	479	5.67858	583	5.67858	535
7.94	15.4668	5.68944	455	5.68944	446	5.68944	448	5.68944	568	5.68944	480
7.96	13.3224	5.70031	470	5.70031	475	5.70031	433	5.70031	614	5.70031	495
7.98	13.5515	5.71118	479	5.71118	434	5.71118	474	5.71118	526	5.71118	472
8	12.2417	5.72204	438	5.72204	466	5.72204	457	5.72204	551	5.72204	464
8.02	11.1891	5.73291	487	5.73291	425	5.73291	447	5.73291	550	5.73291	431
8.04	10.3369	5.74378	454	5.74378	428	5.74378	447	5.74378	521	5.74378	458
8.06	9.64339	5.75464	492	5.75464	376	5.75464	494	5.75464	604	5.75464	434
8.08	9.07746	5.76551	455	5.76551	426	5.76551	487	5.76551	520	5.76551	433
8.1	8.61568	5.77638	487	5.77638	443	5.77638	411	5.77638	571	5.77638	400
8.12	8.24014	5.78724	449	5.78724	462	5.78724	481	5.78724	513	5.78724	416
8.14	7.937	5.79811	478	5.79811	451	5.79811	418	5.79811	505	5.79811	422
8.16	7.6955	5.80897	454	5.80897	413	5.80897	475	5.80897	510	5.80897	411
8.18	7.50722	5.81984	456	5.81984	443	5.81984	451	5.81984	480	5.81984	436
8.2	7.36555	5.83071	432	5.83071	422	5.83071	438	5.83071	507	5.83071	416
8.22	7.26529	5.84157	412	5.84157	407	5.84157	431	5.84157	515	5.84157	421
8.24	7.2024	5.85244	468	5.85244	415	5.85244	443	5.85244	498	5.85244	454
8.26	7.17373	5.86331	404	5.86331	413	5.86331	452	5.86331	492	5.86331	406
8.28	7.17692	5.87417	438	5.87417	401	5.87417	441	5.87417	527	5.87417	367
8.3	7.21024	5.88504	459	5.88504	484	5.88504	449	5.88504	494	5.88504	417
8.32	7.27252	5.89591	410	5.89591	418	5.89591	421	5.89591	488	5.89591	382
8.34	7.36309	5.90677	428	5.90677	398	5.90677	423	5.90677	463	5.90677	439
8.36	7.48174	5.91764	442	5.91764	433	5.91764	480	5.91764	488	5.91764	402
8.38	7.62869	5.92851	430	5.92851	431	5.92851	415	5.92851	487	5.92851	413
8.4	7.80458	5.93937	443	5.93937	423	5.93937	443	5.93937	479	5.93937	439
8.42	8.01047	5.95024	406	5.95024	451	5.95024	422	5.95024	514	5.95024	365
8.44	8.2479	5.9611	391	5.9611	420	5.9611	470	5.9611	473	5.9611	396
8.46	8.51888	5.97197	388	5.97197	414	5.97197	401	5.97197	429	5.97197	397
8.48	8.82597	5.98284	407	5.98284	440	5.98284	475	5.98284	475	5.98284	380
8.5	9.17235	5.9937	409	5.9937	413	5.9937	444	5.9937	475	5.9937	422
8.52	9.56192	6.00457	427	6.00457	403	6.00457	439	6.00457	421	6.00457	365
8.54	9.99944	6.01544	408	6.01544	381	6.01544	436	6.01544	493	6.01544	407
8.56	10.4907	6.0263	400	6.0263	430	6.0263	403	6.0263	488	6.0263	387
8.58	11.0427	6.03717	429	6.03717	390	6.03717	403	6.03717	488	6.03717	349
8.6	11.6642	6.04804	402	6.04804	409	6.04804	416	6.04804	452	6.04804	402
8.62	12.3656	6.0589	418	6.0589	412	6.0589	426	6.0589	461	6.0589	357
8.64	13.1601	6.06977	399	6.06977	372	6.06977	417	6.06977	427	6.06977	356
8.66	14.0639	6.08064	378	6.08064	418	6.08064	429	6.08064	438	6.08064	372
8.68	15.0975	6.0915	373	6.0915	403	6.0915	424	6.0915	434	6.0915	374
8.7	16.2871	6.10237	429	6.10237	411	6.10237	395	6.10237	478	6.10237	388
8.72	17.6662	6.11324	417	6.11324	389	6.11324	400	6.11324	477	6.11324	410
8.74	19.279	6.1241	414	6.1241	400	6.1241	403	6.1241	465	6.1241	390
8.76	21.1838	6.13497	418	6.13497	414	6.13497	419	6.13497	433	6.13497	383
8.78	23.4598	6.14583	371	6.14583	402	6.14583	403	6.14583	406	6.14583	384
8.8	26.2162	6.1567	393	6.1567	389	6.1567	400	6.1567	420	6.1567	360
8.82	29.6072	6.16757	361	6.16757	418	6.16757	415	6.16757	430	6.16757	386
8.84	33.8569	6.17843	440	6.17843	405	6.17843	357	6.17843	481	6.17843	343
8.86	39.3023	6.1893	407	6.1893	443	6.1893	436	6.1893	450	6.1893	356
8.88	46.4829	6.20017	389	6.20017	427	6.20017	414	6.20017	409	6.20017	328
8.9	56.3475	6.21103	369	6.21103	350	6.21103	403	6.21103	420	6.21103	365
8.92	70.7327	6.2219	380	6.2219	396	6.2219	404	6.2219	430	6.2219	349
8.94	93.2714	6.23277	362	6.23277	374	6.23277	407	6.23277	450	6.23277	348
8.96	130.488	6.24363	402	6.24363	445	6.24363	389	6.24363	409	6.24363	380
8.98	191.893	6.2545	389	6.2545	395	6.2545	406	6.2545	416	6.2545	372
9	286.502	6.26537	378	6.26537	436	6.26537	389	6.26537	441	6.26537	386
9.02	407.711	6.27623	390	6.27623	414	6.27623	438	6.27623	433	6.27623	373
9.04	494.856	6.2871	373	6.2871	431	6.2871	378	6.2871	439	6.2871	346
9.06	461.708	6.29796	373	6.29796	383	6.29796	417	6.29796	441	6.29796	375
9.08	348.98	6.30883	409	6.30883	358	6.30883	394	6.30883	413	6.30883	383
9.1	244.583	6.3197	415	6.3197	370	6.3197	427	6.3197	426	6.3197	353
9.12	174.548	6.33056	382	6.33056	408	6.33056	449	6.33056	417	6.33056	324
9.14	133.951	6.34143	402	6.34143	405	6.34143	397	6.34143	378	6.34143	365
9.16	112.938	6.3523	403	6.3523	383	6.3523	392	6.3523	403	6.3523	363
9.18	103.831	6.36316	383	6.36316	373	6.36316	390	6.36316	376	6.36316	354
9.2	101.873	6.37403	352	6.37403	378	6.37403	402	6.37403	415	6.37403	342
9.22	105.894	6.3849	375	6.3849	379	6.3849	395	6.3849	429	6.3849	343
9.24	115.133	6.39576	424	6.39576	348	6.39576	395	6.39576	407	6.39576	340
9.26	130.218	6.40663	368	6.40663	376	6.40663	410	6.40663	381	6.40663	336
9.28	152.826	6.4175	371	6.4175	374	6.4175	419	6.4175	399	6.4175	352
9.3	186.319	6.42836	377	6.42836	377	6.42836	383	6.42836	379	6.42836	351
9.32	237.489	6.43923	382	6.43923	437	6.43923	403	6.43923	386	6.43923	334
9.34	320.097	6.45009	405	6.45009	394	6.45009	387	6.45009	449	6.45009	324
9.36	459.595	6.46096	393	6.46096	399	6.46096	439	6.46096	404	6.46096	363
9.38	694.691	6.47183	358	6.47183	422	6.47183	401	6.47183	415	6.47183	370
9.4	1066.05	6.48269	388	6.48269	410	6.48269	339	6.48269	383	6.48269	326
9.42	1563.96	6.49356	376	6.49356	372	6.49356	379	6.49356	374	6.49356	333
9.44	1975.27	6.50443	387	6.50443	351	6.50443	388	6.50443	409	6.50443	340
9.46	1907.88	6.51529	357	6.51529	384	6.51529	391	6.51529	419	6.51529	338
9.48	1438.48	6.52616	357	6.52616	384	6.52616	432	6.52616	404	6.52616	322
9.5	961.305	6.53703	363	6.53703	371	6.53703	392	6.53703	400	6.53703	344
9.52	623.737	6.54789	375	6.54789	335	6.54789	389	6.54789	441	6.54789	291
9.54	414.011	6.55876	368	6.55876	377	6.55876	420	6.55876	387	6.55876	303
9.56	289.508	6.56963	365	6.56963	358	6.56963	404	6.56963	394	6.56963	312
9.58	214.291	6.58049	330	6.58049	395	6.58049	420	6.58049	388	6.58049	333
9.6	165.976	6.59136	390	6.59136	368	6.59136	390	6.59136	387	6.59136	308
9.62	132.749	6.60222	344	6.60222	395	6.60222	389	6.60222	406	6.60222	321
9.64	108.688	6.61309	394	6.61309	410	6.61309	375	6.61309	359	6.61309	367
9.66	90.6467	6.62396	329	6.62396	422	6.62396	383	6.62396	351	6.62396	330
9.68	76.7738	6.63482	383	6.63482	403	6.63482	383	6.63482	392	6.63482	347
9.7	65.8874	6.64569	334	6.64569	409	6.64569	375	6.64569	389	6.64569	318
9.72	57.1956	6.65656	383	6.65656	412	6.65656	400	6.65656	373	6.65656	331
9.74	50.1511	6.66742	346	6.66742	384	6.66742	374	6.66742	408	6.66742	331
9.76	44.366	6.67829	376	6.67829	381	6.67829	382	6.67829	355	6.67829	350
9.78	39.5598	6.68916	329	6.68916	413	6.68916	396	6.68916	394	6.68916	289
9.8	35.5258	6.70002	375	6.70002	391	6.70002	386	6.70002	405	6.70002	337
9.82	32.1089	6.71089	379	6.71089	464	6.71089	403	6.71089	367	6.71089	350
9.84	29.1913	6.72176	346	6.72176	394	6.72176	388	6.72176	419	6.72176	360
9.86	26.6821	6.73262	342	6.73262	400	6.73262	418	6.73262	385	6.73262	315
9.88	24.5102	6.74349	373	6.74349	426	6.74349	384	6.74349	349	6.74349	301
9.9	22.6196	6.75436	380	6.75436	403	6.75436	402	6.75436	401	6.75436	281
9.92	20.9656	6.76522	373	6.76522	389	6.76522	371	6.76522	378	6.76522	295
9.94	19.5121	6.77609	360	6.77609	370	6.77609	385	6.77609	349	6.77609	321
9.96	18.2299	6.78695	336	6.78695	406	6.78695	427	6.78695	435	6.78695	314
9.98	17.0952	6.79782	352	6.79782	454	6.79782	386	6.79782	372	6.79782	305
10	16.0884	6.80869	370	6.80869	410	6.80869	406	6.80869	371	6.80869	335
10.02	15.1932	6.81955	350	6.81955	440	6.81955	357	6.81955	342	6.81955	361
10.04	14.396	6.83042	352	6.83042	374	6.83042	383	6.83042	372	6.83042	338
10.06	13.6855	6.84129	349	6.84129	426	6.84129	398	6.84129	378	6.84129	329
10.08	13.0524	6.85215	358	6.85215	383	6.85215	359	6.85215	376	6.85215	352
10.1	12.4888	6.86302	364	6.86302	418	6.86302	386	6.86302	376	6.86302	344
10.12	11.9879	6.87389	363	6.87389	426	6.87389	437	6.87389	337	6.87389	331
10.14	11.5444	6.88475	381	6.88475	431	6.88475	398	6.88475	347	6.88475	350
10.16	11.1535	6.89562	392	6.89562	444	6.89562	390	6.89562	401	6.89562	339
10.18	10.8117	6.90649	392	6.90649	429	6.90649	406	6.90649	364	6.90649	354
10.2	10.5157	6.91735	364	6.91735	462	6.91735	361	6.91735	403	6.91735	342
10.22	10.2633	6.92822	366	6.92822	408	6.92822	429	6.92822	369	6.92822	346
10.24	10.0528	6.93908	392	6.93908	458	6.93908	378	6.93908	362	6.93908	323
10.26	9.88295	6.94995	387	6.94995	439	6.94995	398	6.94995	353	6.94995	361
10.28	9.75318	6.96082	373	6.96082	456	6.96082	406	6.96082	371	6.96082	352
10.3	9.6635	6.97168	403	6.97168	469	6.97168	372	6.97168	381	6.97168	331
10.32	9.6145	6.98255	367	6.98255	481	6.98255	430	6.98255	377	6.98255	347
10.34	9.60743	6.99342	377	6.99342	474	6.99342	413	6.99342	367	6.99342	372
10.36	9.64426	7.00428	380	7.00428	512	7.00428	383	7.00428	405	7.00428	376
10.38	9.72776	7.01515	403	7.01515	541	7.01515	448	7.01515	367	7.01515	368
10.4	9.86165	7.02602	377	7.02602	464	7.02602	421	7.02602	396	7.02602	344
10.42	10.0508	7.03688	394	7.03688	535	7.03688	407	7.03688	387	7.03688	379
10.44	10.3554	7.04775	401	7.04775	525	7.04775	412	7.04775	369	7.04775	344
10.46	10.6769	7.05862	422	7.05862	494	7.05862	408	7.05862	395	7.05862	391
10.48	11.0778	7.06948	395	7.06948	508	7.06948	388	7.06948	394	7.06948	350
10.5	11.5708	7.08035	394	7.08035	553	7.08035	437	7.08035	399	7.08035	380
10.52	11.7236	7.09121	416	7.09121	579	7.09121	416	7.09121	402	7.09121	376
10.54	12.4658	7.10208	457	7.10208	517	7.10208	419	7.10208	414	7.10208	409
10.56	13.3633	7.11295	434	7.11295	527	7.11295	416	7.11295	392	7.11295	399
10.58	14.4507	7.12381	447	7.12381	537	7.12381	445	7.12381	374	7.12381	416
10.6	15.7743	7.13468	419	7.13468	562	7.13468	441	7.13468	396	7.13468	440
10.62	17.3955	7.14555	423	7.14555	613	7.14555	424	7.14555	414	7.14555	373
10.64	19.3979	7.15641	423	7.15641	599	7.15641	453	7.15641	385	7.15641	406
10.66	21.8974	7.16728	444	7.16728	632	7.16728	490	7.16728	402	7.16728	429
10.68	25.0573	7.17815	491	7.17815	684	7.17815	515	7.17815	392	7.17815	451
10.7	29.1142	7.18901	478	7.18901	662	7.18901	483	7.18901	425	7.18901	448
10.72	34.4206	7.19988	451	7.19988	639	7.19988	471	7.19988	391	7.19988	466
10.74	41.5279	7.21075	461	7.21075	678	7.21075	515	7.21075	421	7.21075	452
10.76	51.3755	7.22161	495	7.22161	672	7.22161	439	7.22161	417	7.22161	444
10.78	65.6996	7.23248	508	7.23248	634	7.23248	509	7.23248	391	7.23248	446
10.8	87.995	7.24334	541	7.24334	730	7.24334	526	7.24334	448	7.24334	474
10.82	124.906	7.25421	485	7.25421	723	7.25421	488	7.25421	422	7.25421	469
10.84	187.207	7.26508	540	7.26508	772	7.26508	507	7.26508	431	7.26508	445
10.86	287.927	7.27594	593	7.27594	757	7.27594	521	7.27594	427	7.27594	472
10.88	431.637	7.28681	589	7.28681	802	7.28681	531	7.28681	451	7.28681	491
10.9	576.938	7.29768	624	7.29768	784	7.29768	521	7.29768	418	7.29768	518
10.92	603.313	7.30854	649	7.30854	817	7.30854	550	7.30854	425	7.30854	512
10.94	482.009	7.31941	595	7.31941	867	7.31941	567	7.31941	434	7.31941	469
10.96	329.073	7.33028	660	7.33028	926	7.33028	573	7.33028	462	7.33028	496
10.98	213.53	7.34114	683	7.34114	998	7.34114	633	7.34114	459	7.34114	483
11	139.887	7.35201	625	7.35201	1096	7.35201	627	7.35201	501	7.35201	539
11.02	95.9277	7.36288	731	7.36288	1188	7.36288	639	7.36288	481	7.36288	554
11.04	69.6825	7.37374	745	7.37374	1305	7.37374	742	7.37374	514	7.37374	582
11.06	53.1771	7.38461	787	7.38461	1353	7.38461	770	7.38461	495	7.38461	605
11.08	42.0482	7.39547	815	7.39547	1459	7.39547	814	7.39547	486	7.39547	602
11.1	34.104	7.40634	815	7.40634	1482	7.40634	816	7.40634	486	7.40634	647
11.12	28.2091	7.41721	851	7.41721	1656	7.41721	855	7.41721	484	7.41721	727
11.14	23.7145	7.42807	896	7.42807	1669	7.42807	852	7.42807	548	7.42807	719
11.16	20.2139	7.43894	909	7.43894	1622	7.43894	781	7.43894	530	7.43894	727
11.18	17.4385	7.44981	972	7.44981	1831	7.44981	816	7.44981	555	7.44981	762
11.2	15.204	7.46067	1045	7.46067	2033	7.46067	885	7.46067	577	7.46067	824
11.22	13.3807	7.47154	1104	7.47154	2056	7.47154	810	7.47154	563	7.47154	871
11.24	11.8755	7.48241	1083	7.48241	2331	7.48241	872	7.48241	527	7.48241	821
11.26	10.6202	7.49327	1092	7.49327	2529	7.49327	970	7.49327	599	7.49327	974
11.28	9.5641	7.50414	1158	7.50414	2579	7.50414	937	7.50414	619	7.50414	999
11.3	8.66871	7.51501	1286	7.51501	2584	7.51501	1040	7.51501	619	7.51501	1098
11.32	7.90467	7.52587	1376	7.52587	2491	7.52587	1091	7.52587	691	7.52587	1145
11.34	7.24921	7.53674	1415	7.53674	2357	7.53674	1173	7.53674	647	7.53674	1171
11.36	6.68456	7.54761	1539	7.54761	2146	7.54761	1226	7.54761	682	7.54761	1269
11.38	6.19669	7.55847	1565	7.55847	1957	7.55847	1373	7.55847	696	7.55847	1238
11.4	5.77453	7.56934	1585	7.56934	1635	7.56934	1387	7.56934	706	7.56934	1285
11.42	5.40932	7.5802	1628	7.5802	1446	7.5802	1406	7.5802	723	7.5802	1315
11.44	5.09414	7.59107	1650	7.59107	1171	7.59107	1425	7.59107	789	7.59107	1331
11.46	4.82363	7.60194	1654	7.60194	1045	7.60194	1393	7.60194	817	7.60194	1339
11.48	4.59371	7.6128	1721	7.6128	843	7.6128	1439	7.6128	750	7.6128	1295
11.5	4.4015	7.62367	1727	7.62367	778	7.62367	1468	7.62367	747	7.62367	1208
11.52	4.24518	7.63454	1699	7.63454	718	7.63454	1599	7.63454	786	7.63454	1200
11.54	4.12405	7.6454	1658	7.6454	671	7.6454	1512	7.6454	734	7.6454	1171
11.56	4.03856	7.65627	1525	7.65627	648	7.65627	1495	7.65627	674	7.65627	1090
11.58	3.99053	7.66714	1461	7.66714	570	7.66714	1477	7.66714	715	7.66714	1101
11.6	3.98344	7.678	1411	7.678	557	7.678	1286	7.678	657	7.678	979
11.62	4.02296	7.68887	1196	7.68887	530	7.68887	1173	7.68887	661	7.68887	996
11.64	4.11774	7.69974	1009	7.69974	577	7.69974	1008	7.69974	619	7.69974	971
11.66	4.28072	7.7106	916	7.7106	564	7.7106	928	7.7106	646	7.7106	869
11.68	4.53126	7.72147	833	7.72147	499	7.72147	779	7.72147	582	7.72147	881
11.7	4.89873	7.73233	723	7.73233	492	7.73233	714	7.73233	534	7.73233	775
11.72	5.42932	7.7432	638	7.7432	475	7.7432	696	7.7432	537	7.7432	651
11.74	6.20084	7.75407	619	7.75407	468	7.75407	647	7.75407	540	7.75407	634
11.76	7.35801	7.76493	531	7.76493	491	7.76493	650	7.76493	501	7.76493	559
11.78	9.1893	7.7758	505	7.7758	465	7.7758	660	7.7758	488	7.7758	543
11.8	12.2516	7.78667	439	7.78667	474	7.78667	667	7.78667	434	7.78667	520
11.82	17.4728	7.79753	399	7.79753	497	7.79753	591	7.79753	458	7.79753	490
11.84	26.0336	7.8084	410	7.8084	509	7.8084	591	7.8084	471	7.8084	447
11.86	38.5634	7.81927	388	7.81927	446	7.81927	536	7.81927	443	7.81927	446
11.88	52.1557	7.83013	368	7.83013	478	7.83013	511	7.83013	442	7.83013	446
11.9	56.6184	7.841	376	7.841	455	7.841	474	7.841	456	7.841	431
11.92	46.8457	7.85187	354	7.85187	457	7.85187	474	7.85187	423	7.85187	448
11.94	32.8123	7.86273	367	7.86273	452	7.86273	408	7.86273	413	7.86273	464
11.96	21.8127	7.8736	354	7.8736	411	7.8736	445	7.8736	400	7.8736	477
11.98	14.7077	7.88446	347	7.88446	425	7.88446	406	7.88446	411	7.88446	500
12	10.4591	7.89533	381	7.89533	438	7.89533	426	7.89533	411	7.89533	539
12.02	7.95315	7.9062	391	7.9062	424	7.9062	419	7.9062	380	7.9062	518
12.04	6.42628	7.91706	356	7.91706	451	7.91706	392	7.91706	414	7.91706	441
12.06	5.46129	7.92793	379	7.92793	422	7.92793	442	7.92793	407	7.92793	432
12.08	4.86617	7.9388	352	7.9388	436	7.9388	369	7.9388	398	7.9388	477
12.1	4.57937	7.94966	382	7.94966	500	7.94966	446	7.94966	374	7.94966	422
12.12	4.6288	7.96053	358	7.96053	465	7.96053	419	7.96053	421	7.96053	417
12.14	5.11056	7.9714	349	7.9714	452	7.9714	390	7.9714	412	7.9714	401
12.16	6.13412	7.98226	347	7.98226	455	7.98226	396	7.98226	424	7.98226	381
12.18	7.6188	7.99313	338	7.99313	453	7.99313	432	7.99313	456	7.99313	356
12.2	8.74787	8.004	335	8.004	459	8.004	388	8.004	392	8.004	351
12.22	8.2073	8.01486	335	8.01486	489	8.01486	369	8.01486	402	8.01486	335
12.24	6.42288	8.02573	348	8.02573	451	8.02573	399	8.02573	444	8.02573	312
12.26	4.70477	8.03659	396	8.03659	447	8.03659	400	8.03659	442	8.03659	315
12.28	3.48662	8.04746	345	8.04746	458	8.04746	425	8.04746	416	8.04746	317
12.3	2.70738	8.05833	352	8.05833	452	8.05833	419	8.05833	383	8.05833	329
12.32	2.21872	8.06919	380	8.06919	394	8.06919	377	8.06919	405	8.06919	378
12.34	1.89962	8.08006	395	8.08006	441	8.08006	431	8.08006	428	8.08006	354
12.36	1.67563	8.09093	346	8.09093	442	8.09093	412	8.09093	425	8.09093	335
12.38	1.50739	8.10179	367	8.10179	498	8.10179	387	8.10179	431	8.10179	354
12.4	0.8024	8.11266	392	8.11266	456	8.11266	417	8.11266	428	8.11266	323
12.42	0.70953	8.12353	365	8.12353	496	8.12353	425	8.12353	446	8.12353	324
12.44	0.63401	8.13439	408	8.13439	504	8.13439	446	8.13439	403	8.13439	344
12.46	0.57145	8.14526	383	8.14526	490	8.14526	422	8.14526	422	8.14526	335
12.48	0.51883	8.15613	370	8.15613	490	8.15613	415	8.15613	443	8.15613	362
12.5	0.47399	8.16699	346	8.16699	501	8.16699	385	8.16699	397	8.16699	328
12.52	0.43535	8.17786	373	8.17786	476	8.17786	383	8.17786	419	8.17786	329
12.54	0.40175	8.18873	378	8.18873	454	8.18873	412	8.18873	381	8.18873	359
12.56	0.37228	8.19959	365	8.19959	520	8.19959	393	8.19959	413	8.19959	295
12.58	0.34625	8.21046	378	8.21046	462	8.21046	397	8.21046	464	8.21046	346
12.6	0.32311	8.22132	375	8.22132	464	8.22132	414	8.22132	430	8.22132	319
12.62	0.30244	8.23219	383	8.23219	461	8.23219	402	8.23219	395	8.23219	324
12.64	0.28388	8.24306	392	8.24306	475	8.24306	393	8.24306	386	8.24306	311
12.66	0.26713	8.25392	378	8.25392	526	8.25392	401	8.25392	472	8.25392	374
12.68	0.25198	8.26479	372	8.26479	558	8.26479	383	8.26479	414	8.26479	351
12.7	0.23821	8.27566	388	8.27566	552	8.27566	411	8.27566	399	8.27566	337
12.72	0.67269	8.28652	357	8.28652	524	8.28652	432	8.28652	422	8.28652	341
12.74	0.67362	8.29739	367	8.29739	563	8.29739	458	8.29739	426	8.29739	358
12.76	0.67605	8.30826	420	8.30826	580	8.30826	436	8.30826	419	8.30826	348
12.78	0.6799	8.31912	410	8.31912	533	8.31912	403	8.31912	429	8.31912	381
12.8	0.68512	8.32999	453	8.32999	557	8.32999	377	8.32999	456	8.32999	353
12.82	0.69167	8.34086	409	8.34086	558	8.34086	452	8.34086	419	8.34086	365
12.84	0.69953	8.35172	422	8.35172	597	8.35172	448	8.35172	442	8.35172	393
12.86	0.70869	8.36259	418	8.36259	578	8.36259	470	8.36259	412	8.36259	367
12.88	0.71914	8.37345	418	8.37345	636	8.37345	501	8.37345	410	8.37345	363
12.9	0.73091	8.38432	403	8.38432	602	8.38432	435	8.38432	449	8.38432	338
12.92	0.744	8.39519	424	8.39519	596	8.39519	509	8.39519	416	8.39519	411
12.94	0.75845	8.40605	508	8.40605	657	8.40605	482	8.40605	475	8.40605	397
12.96	0.7743	8.41692	454	8.41692	701	8.41692	456	8.41692	437	8.41692	379
12.98	0.79163	8.42779	492	8.42779	644	8.42779	483	8.42779	424	8.42779	380
13	0.81049	8.43865	457	8.43865	689	8.43865	501	8.43865	416	8.43865	395
13.02	0.83097	8.44952	474	8.44952	681	8.44952	464	8.44952	455	8.44952	413
13.04	0.85319	8.46039	475	8.46039	703	8.46039	527	8.46039	439	8.46039	376
13.06	0.87728	8.47125	441	8.47125	710	8.47125	499	8.47125	489	8.47125	434
13.08	0.90341	8.48212	460	8.48212	722	8.48212	506	8.48212	454	8.48212	385
13.1	0.93177	8.49299	485	8.49299	731	8.49299	524	8.49299	459	8.49299	398
13.12	0.96263	8.50385	509	8.50385	723	8.50385	529	8.50385	419	8.50385	420
13.14	0.99634	8.51472	499	8.51472	795	8.51472	486	8.51472	479	8.51472	432
13.16	1.03334	8.52558	481	8.52558	810	8.52558	533	8.52558	462	8.52558	429
13.18	1.07425	8.53645	473	8.53645	801	8.53645	536	8.53645	460	8.53645	431
13.2	1.12	8.54732	508	8.54732	908	8.54732	507	8.54732	507	8.54732	463
13.22	1.17199	8.55818	482	8.55818	881	8.55818	522	8.55818	472	8.55818	480
13.24	1.23276	8.56905	554	8.56905	853	8.56905	565	8.56905	464	8.56905	495
13.26	1.30713	8.57992	566	8.57992	955	8.57992	560	8.57992	499	8.57992	506
13.28	1.40426	8.59078	568	8.59078	942	8.59078	551	8.59078	532	8.59078	504
13.3	1.53931	8.60165	562	8.60165	1003	8.60165	627	8.60165	505	8.60165	505
13.32	1.73161	8.61252	614	8.61252	1077	8.61252	626	8.61252	444	8.61252	501
13.34	1.99201	8.62338	672	8.62338	1129	8.62338	631	8.62338	544	8.62338	542
13.36	2.22201	8.63425	683	8.63425	1216	8.63425	603	8.63425	481	8.63425	504
13.38	2.36706	8.64512	693	8.64512	1274	8.64512	637	8.64512	460	8.64512	555
13.4	2.28667	8.65598	712	8.65598	1303	8.65598	685	8.65598	491	8.65598	615
13.42	2.14064	8.66685	782	8.66685	1391	8.66685	784	8.66685	513	8.66685	640
13.44	2.04916	8.67771	786	8.67771	1465	8.67771	725	8.67771	551	8.67771	655
13.46	2.02769	8.68858	811	8.68858	1510	8.68858	706	8.68858	561	8.68858	673
13.48	2.06039	8.69945	835	8.69945	1654	8.69945	744	8.69945	543	8.69945	679
13.5	2.13009	8.71031	826	8.71031	1677	8.71031	805	8.71031	559	8.71031	683
13.52	2.22533	8.72118	913	8.72118	1913	8.72118	803	8.72118	544	8.72118	740
13.54	2.34035	8.73205	859	8.73205	1935	8.73205	849	8.73205	544	8.73205	784
13.56	2.47303	8.74291	942	8.74291	2203	8.74291	868	8.74291	575	8.74291	780
13.58	2.62324	8.75378	957	8.75378	2330	8.75378	946	8.75378	624	8.75378	852
13.6	2.79189	8.76465	991	8.76465	2341	8.76465	940	8.76465	639	8.76465	900
13.62	2.98065	8.77551	1055	8.77551	2416	8.77551	947	8.77551	651	8.77551	966
13.64	3.19181	8.78638	1177	8.78638	2778	8.78638	1057	8.78638	655	8.78638	1022
13.66	3.42829	8.79725	1322	8.79725	2984	8.79725	1081	8.79725	723	8.79725	1015
13.68	3.68723	8.80811	1414	8.80811	3229	8.80811	1238	8.80811	744	8.80811	1127
13.7	3.98632	8.81898	1484	8.81898	3474	8.81898	1260	8.81898	743	8.81898	1076
13.72	4.32436	8.82985	1698	8.82985	3585	8.82985	1313	8.82985	752	8.82985	1227
13.74	4.70813	8.84071	1844	8.84071	3662	8.84071	1394	8.84071	779	8.84071	1439
13.76	5.14599	8.85158	1881	8.85158	3663	8.85158	1590	8.85158	840	8.85158	1490
13.78	5.64838	8.86244	2086	8.86244	3423	8.86244	1700	8.86244	833	8.86244	1633
13.8	6.22837	8.87331	2203	8.87331	3152	8.87331	1810	8.87331	909	8.87331	1634
13.82	6.90258	8.88418	2321	8.88418	2838	8.88418	1890	8.88418	855	8.88418	1680
13.84	7.6923	8.89504	2368	8.89504	2370	8.89504	2019	8.89504	973	8.89504	1858
13.86	8.62516	8.90591	2425	8.90591	2118	8.90591	2031	8.90591	982	8.90591	1801
13.88	9.73753	8.91678	2476	8.91678	1853	8.91678	2161	8.91678	1044	8.91678	1791
13.9	11.078	8.92764	2392	8.92764	1629	8.92764	2006	8.92764	1012	8.92764	1785
13.92	12.7125	8.93851	2459	8.93851	1405	8.93851	1993	8.93851	952	8.93851	1719
13.94	14.7325	8.94938	2320	8.94938	1416	8.94938	2100	8.94938	995	8.94938	1745
13.96	17.267	8.96024	2318	8.96024	1251	8.96024	1963	8.96024	968	8.96024	1616
13.98	20.5032	8.97111	2197	8.97111	1247	8.97111	1937	8.97111	891	8.97111	1594
14	24.7305	8.98198	2030	8.98198	1336	8.98198	1943	8.98198	865	8.98198	1659
14.02	30.3691	8.99284	1941	8.99284	1209	8.99284	1765	8.99284	901	8.99284	1541
14.04	38.1783	9.00371	1685	9.00371	1316	9.00371	1638	9.00371	844	9.00371	1698
14.06	49.575	9.01457	1699	9.01457	1367	9.01457	1496	9.01457	835	9.01457	1443
14.08	67.3869	9.02544	1531	9.02544	1487	9.02544	1459	9.02544	782	9.02544	1417
14.1	96.9495	9.03631	1465	9.03631	1549	9.03631	1350	9.03631	805	9.03631	1373
14.12	146.757	9.04717	1315	9.04717	1683	9.04717	1190	9.04717	770	9.04717	1185
14.14	226.71	9.05804	1213	9.05804	1764	9.05804	1178	9.05804	765	9.05804	1296
14.16	338.877	9.06891	1132	9.06891	1939	9.06891	1127	9.06891	713	9.06891	1155
14.18	446.554	9.07977	1010	9.07977	1908	9.07977	1029	9.07977	715	9.07977	1100
14.2	457.271	9.09064	981	9.09064	2022	9.09064	1009	9.09064	722	9.09064	1084
14.22	358.623	9.10151	1002	9.10151	2095	9.10151	994	9.10151	714	9.10151	1132
14.24	242.965	9.11237	1074	9.11237	2265	9.11237	978	9.11237	688	9.11237	1067
14.26	157.446	9.12324	1156	9.12324	2354	9.12324	1051	9.12324	730	9.12324	1105
14.28	103.392	9.13411	1267	9.13411	2681	9.13411	1049	9.13411	696	9.13411	1168
14.3	71.2014	9.14497	1304	9.14497	2796	9.14497	1114	9.14497	670	9.14497	1099
14.32	51.928	9.15584	1339	9.15584	3109	9.15584	1178	9.15584	654	9.15584	1226
14.34	39.7353	9.1667	1414	9.1667	3395	9.1667	1282	9.1667	742	9.1667	1338
14.36	31.4666	9.17757	1532	9.17757	3719	9.17757	1390	9.17757	685	9.17757	1394
14.38	25.5389	9.18844	1710	9.18844	4043	9.18844	1578	9.18844	760	9.18844	1500
14.4	21.1267	9.1993	1845	9.1993	4461	9.1993	1740	9.1993	727	9.1993	1618
14.42	17.7537	9.21017	1969	9.21017	4701	9.21017	1905	9.21017	790	9.21017	1869
14.44	15.1203	9.22104	2017	9.22104	4972	9.22104	2102	9.22104	854	9.22104	2167
14.46	13.0272	9.2319	2211	9.2319	5319	9.2319	2303	9.2319	816	9.2319	2677
14.48	11.3375	9.24277	2331	9.24277	5404	9.24277	2706	9.24277	941	9.24277	3170
14.5	9.95465	9.25364	2524	9.25364	5289	9.25364	2826	9.25364	981	9.25364	3690
14.52	8.80928	9.2645	2704	9.2645	5055	9.2645	2897	9.2645	975	9.2645	4082
14.54	7.85035	9.27537	2943	9.27537	4851	9.27537	2637	9.27537	1059	9.27537	4246
14.56	7.03978	9.28624	2955	9.28624	4280	9.28624	2560	9.28624	1015	9.28624	4129
14.58	6.34868	9.2971	2895	9.2971	3594	9.2971	2428	9.2971	1115	9.2971	3980
14.6	5.75485	9.30797	2779	9.30797	2858	9.30797	2351	9.30797	1092	9.30797	3637
14.62	5.241	9.31883	2597	9.31883	2128	9.31883	2332	9.31883	1067	9.31883	3208
14.64	4.79351	9.3297	2481	9.3297	1534	9.3297	2579	9.3297	1062	9.3297	2863
14.66	4.40152	9.34057	2392	9.34057	1175	9.34057	2688	9.34057	1044	9.34057	2665
14.68	4.05634	9.35143	2306	9.35143	919	9.35143	2609	9.35143	1035	9.35143	2432
14.7	3.86106	9.3623	2116	9.3623	786	9.3623	2419	9.3623	986	9.3623	2166
14.72	3.59262	9.37317	2107	9.37317	706	9.37317	2385	9.37317	934	9.37317	1852
14.74	3.35352	9.38403	2060	9.38403	665	9.38403	2119	9.38403	863	9.38403	1675
14.76	3.13981	9.3949	1876	9.3949	598	9.3949	1963	9.3949	898	9.3949	1565
14.78	2.94822	9.40577	1763	9.40577	632	9.40577	1678	9.40577	852	9.40577	1514
14.8	2.776	9.41663	1724	9.41663	588	9.41663	1567	9.41663	781	9.41663	1458
14.82	2.62083	9.4275	1578	9.4275	610	9.4275	1214	9.4275	785	9.4275	1495
14.84	2.47989	9.43837	1474	9.43837	645	9.43837	1189	9.43837	732	9.43837	1378
14.86	2.35329	9.44923	1296	9.44923	612	9.44923	1140	9.44923	721	9.44923	1356
14.88	2.23871	9.4601	1098	9.4601	637	9.4601	1040	9.4601	661	9.4601	1244
14.9	2.13496	9.47097	912	9.47097	575	9.47097	915	9.47097	615	9.47097	1077
14.92	2.04103	9.48183	682	9.48183	547	9.48183	866	9.48183	554	9.48183	890
14.94	1.95605	9.4927	633	9.4927	503	9.4927	724	9.4927	571	9.4927	803
14.96	1.94176	9.50356	545	9.50356	489	9.50356	620	9.50356	498	9.50356	694
14.98	1.87441	9.51443	495	9.51443	521	9.51443	612	9.51443	505	9.51443	601
15	1.81429	9.5253	440	9.5253	495	9.5253	579	9.5253	459	9.5253	584
15.02	1.76103	9.53616	445	9.53616	479	9.53616	556	9.53616	447	9.53616	533
15.04	1.71435	9.54703	432	9.54703	517	9.54703	563	9.54703	468	9.54703	595
15.06	1.67411	9.5579	386	9.5579	464	9.5579	489	9.5579	435	9.5579	607
15.08	1.64026	9.56876	402	9.56876	469	9.56876	472	9.56876	454	9.56876	578
15.1	1.61293	9.57963	389	9.57963	490	9.57963	466	9.57963	421	9.57963	621
15.12	1.59237	9.5905	372	9.5905	492	9.5905	493	9.5905	400	9.5905	564
15.14	1.57905	9.60136	390	9.60136	462	9.60136	448	9.60136	384	9.60136	593
15.16	1.57371	9.61223	377	9.61223	449	9.61223	455	9.61223	397	9.61223	607
15.18	1.57745	9.6231	357	9.6231	420	9.6231	412	9.6231	406	9.6231	559
15.2	1.59189	9.63396	351	9.63396	447	9.63396	441	9.63396	407	9.63396	578
15.22	1.61936	9.64483	375	9.64483	443	9.64483	434	9.64483	369	9.64483	507
15.24	1.66333	9.65569	354	9.65569	485	9.65569	439	9.65569	363	9.65569	463
15.26	1.72897	9.66656	354	9.66656	438	9.66656	439	9.66656	361	9.66656	447
15.28	1.82436	9.67743	379	9.67743	463	9.67743	447	9.67743	392	9.67743	397
15.3	1.96298	9.68829	359	9.68829	471	9.68829	431	9.68829	385	9.68829	421
15.32	2.16963	9.69916	375	9.69916	421	9.69916	448	9.69916	384	9.69916	372
15.34	2.49361	9.71003	372	9.71003	465	9.71003	410	9.71003	377	9.71003	357
15.36	3.03055	9.72089	345	9.72089	435	9.72089	404	9.72089	384	9.72089	391
15.38	3.94191	9.73176	348	9.73176	477	9.73176	459	9.73176	342	9.73176	343
15.4	5.43826	9.74263	328	9.74263	446	9.74263	415	9.74263	351	9.74263	315
15.42	7.6493	9.75349	368	9.75349	471	9.75349	450	9.75349	362	9.75349	341
15.44	10.1284	9.76436	377	9.76436	505	9.76436	428	9.76436	346	9.76436	322
15.46	11.1213	9.77523	357	9.77523	490	9.77523	402	9.77523	348	9.77523	318
15.48	9.52701	9.78609	332	9.78609	496	9.78609	434	9.78609	367	9.78609	310
15.5	7.03284	9.79696	377	9.79696	465	9.79696	408	9.79696	333	9.79696	356
15.52	5.04154	9.80782	332	9.80782	412	9.80782	427	9.80782	323	9.80782	350
15.54	3.75613	9.81869	350	9.81869	426	9.81869	406	9.81869	363	9.81869	362
15.56	2.99885	9.82956	319	9.82956	452	9.82956	416	9.82956	338	9.82956	353
15.58	2.56734	9.84042	365	9.84042	440	9.84042	429	9.84042	323	9.84042	381
15.6	2.31963	9.85129	343	9.85129	443	9.85129	413	9.85129	318	9.85129	320
15.62	2.17601	9.86216	329	9.86216	447	9.86216	419	9.86216	328	9.86216	359
15.64	2.09664	9.87302	349	9.87302	452	9.87302	375	9.87302	278	9.87302	310
15.66	2.06173	9.88389	386	9.88389	442	9.88389	468	9.88389	318	9.88389	345
15.68	1.62385	9.89476	394	9.89476	438	9.89476	394	9.89476	356	9.89476	329
15.7	1.66287	9.90562	360	9.90562	423	9.90562	409	9.90562	304	9.90562	301
15.72	1.72693	9.91649	337	9.91649	495	9.91649	439	9.91649	344	9.91649	357
15.74	1.81506	9.92736	322	9.92736	429	9.92736	389	9.92736	312	9.92736	358
15.76	1.92783	9.93822	331	9.93822	428	9.93822	384	9.93822	320	9.93822	327
15.78	2.0671	9.94909	357	9.94909	456	9.94909	420	9.94909	325	9.94909	363
15.8	2.23611	9.95995	361	9.95995	448	9.95995	430	9.95995	349	9.95995	294
15.82	2.43961	9.97082	357	9.97082	473	9.97082	386	9.97082	313	9.97082	365
15.84	2.69332	9.98169	343	9.98169	459	9.98169	420	9.98169	338	9.98169	378
15.86	2.98828	9.99255	360	9.99255	438	9.99255	402	9.99255	314	9.99255	331
15.88	3.34565	10.0034	342	10.0034	432	10.0034	422	10.0034	324	10.0034	366
15.9	3.78228	10.0143	379	10.0143	448	10.0143	445	10.0143	353	10.0143	350
15.92	4.32165	10.0252	410	10.0252	438	10.0252	421	10.0252	290	10.0252	343
15.94	4.99695	10.036	326	10.036	423	10.036	460	10.036	311	10.036	318
15.96	5.85634	10.0469	326	10.0469	472	10.0469	466	10.0469	325	10.0469	341
15.98	6.97186	10.0578	373	10.0578	475	10.0578	413	10.0578	304	10.0578	307
16	8.45687	10.0686	339	10.0686	491	10.0686	441	10.0686	288	10.0686	326
16.02	10.5055	10.0795	377	10.0795	436	10.0795	418	10.0795	302	10.0795	321
16.04	13.4859	10.0904	343	10.0904	456	10.0904	426	10.0904	282	10.0904	314
16.06	18.1311	10.1012	383	10.1012	465	10.1012	424	10.1012	294	10.1012	308
16.08	25.8106	10.1121	353	10.1121	440	10.1121	405	10.1121	304	10.1121	346
16.1	38.6691	10.1229	371	10.1229	442	10.1229	383	10.1229	242	10.1229	338
16.12	59.1249	10.1338	358	10.1338	463	10.1338	437	10.1338	323	10.1338	344
16.14	87.3604	10.1447	349	10.1447	456	10.1447	433	10.1447	282	10.1447	337
16.16	113.271	10.1555	356	10.1555	458	10.1555	440	10.1555	277	10.1555	326
16.18	114	10.1664	374	10.1664	405	10.1664	415	10.1664	339	10.1664	360
16.2	89.1765	10.1773	340	10.1773	412	10.1773	411	10.1773	298	10.1773	336
16.22	61.7247	10.1882	343	10.1882	483	10.1882	438	10.1882	258	10.1882	344
16.24	42.1765	10.199	355	10.199	480	10.199	415	10.199	280	10.199	316
16.26	30.6073	10.2099	349	10.2099	464	10.2099	421	10.2099	288	10.2099	338
16.28	24.8883	10.2208	344	10.2208	462	10.2208	444	10.2208	280	10.2208	353
16.3	23.4021	10.2316	347	10.2316	454	10.2316	395	10.2316	301	10.2316	324
16.32	25.7047	10.2425	373	10.2425	502	10.2425	421	10.2425	283	10.2425	338
16.34	32.3589	10.2533	352	10.2533	469	10.2533	382	10.2533	294	10.2533	345
16.36	44.0513	10.2642	354	10.2642	531	10.2642	442	10.2642	300	10.2642	346
16.38	58.9059	10.2751	376	10.2751	501	10.2751	422	10.2751	306	10.2751	325
16.4	67.2254	10.2859	371	10.2859	458	10.2859	477	10.2859	315	10.2859	359
16.42	59.1325	10.2968	355	10.2968	487	10.2968	422	10.2968	281	10.2968	365
16.44	42.8174	10.3077	359	10.3077	475	10.3077	411	10.3077	300	10.3077	344
16.46	28.7786	10.3186	361	10.3186	469	10.3186	439	10.3186	260	10.3186	337
16.48	19.3241	10.3294	369	10.3294	530	10.3294	419	10.3294	299	10.3294	313
16.5	13.5066	10.3403	337	10.3403	517	10.3403	438	10.3403	296	10.3403	356
16.52	9.99096	10.3512	371	10.3512	520	10.3512	455	10.3512	296	10.3512	376
16.54	7.77998	10.362	362	10.362	503	10.362	449	10.362	285	10.362	321
16.56	6.29026	10.3729	361	10.3729	481	10.3729	431	10.3729	289	10.3729	305
16.58	5.22119	10.3837	365	10.3837	458	10.3837	461	10.3837	267	10.3837	351
16.6	4.41934	10.3946	379	10.3946	513	10.3946	430	10.3946	274	10.3946	333
16.62	3.79955	10.4055	395	10.4055	512	10.4055	483	10.4055	284	10.4055	353
16.64	3.30956	10.4163	368	10.4163	516	10.4163	434	10.4163	261	10.4163	376
16.66	2.91503	10.4272	415	10.4272	517	10.4272	456	10.4272	247	10.4272	370
16.68	2.59241	10.4381	405	10.4381	553	10.4381	431	10.4381	303	10.4381	392
16.7	2.32864	10.4489	387	10.4489	532	10.4489	514	10.4489	257	10.4489	382
16.72	2.10476	10.4598	413	10.4598	555	10.4598	423	10.4598	300	10.4598	332
16.74	1.91539	10.4707	397	10.4707	583	10.4707	447	10.4707	272	10.4707	347
16.76	1.75395	10.4815	399	10.4815	628	10.4815	430	10.4815	300	10.4815	367
16.78	1.61543	10.4924	394	10.4924	648	10.4924	491	10.4924	275	10.4924	398
16.8	1.49597	10.5033	406	10.5033	622	10.5033	490	10.5033	280	10.5033	447
16.82	1.39259	10.5141	429	10.5141	651	10.5141	456	10.5141	246	10.5141	381
16.84	1.30296	10.525	445	10.525	685	10.525	484	10.525	288	10.525	353
16.86	1.22527	10.5359	438	10.5359	741	10.5359	482	10.5359	282	10.5359	406
16.88	1.15812	10.5467	461	10.5467	670	10.5467	453	10.5467	302	10.5467	337
16.9	1.10043	10.5576	424	10.5576	837	10.5576	492	10.5576	265	10.5576	394
16.92	1.04189	10.5685	462	10.5685	857	10.5685	487	10.5685	278	10.5685	386
16.94	1.00138	10.5793	467	10.5793	924	10.5793	532	10.5793	286	10.5793	426
16.96	0.96885	10.5902	513	10.5902	974	10.5902	537	10.5902	307	10.5902	385
16.98	0.94434	10.6011	515	10.6011	1062	10.6011	554	10.6011	285	10.6011	423
17	0.92824	10.6119	495	10.6119	1135	10.6119	591	10.6119	331	10.6119	421
17.02	0.92135	10.6228	517	10.6228	1144	10.6228	589	10.6228	286	10.6228	437
17.04	0.92497	10.6337	522	10.6337	1289	10.6337	547	10.6337	319	10.6337	465
17.06	0.94121	10.6445	615	10.6445	1343	10.6445	608	10.6445	272	10.6445	479
17.08	0.97327	10.6554	583	10.6554	1339	10.6554	600	10.6554	305	10.6554	542
17.1	1.0261	10.6663	663	10.6663	1491	10.6663	600	10.6663	311	10.6663	526
17.12	1.10756	10.6771	736	10.6771	1534	10.6771	629	10.6771	290	10.6771	643
17.14	1.23104	10.688	843	10.688	1563	10.688	727	10.688	300	10.688	682
17.16	1.42164	10.6989	860	10.6989	1559	10.6989	754	10.6989	357	10.6989	726
17.18	1.72951	10.7097	990	10.7097	1520	10.7097	756	10.7097	350	10.7097	823
17.2	2.25113	10.7206	1026	10.7206	1471	10.7206	834	10.7206	371	10.7206	849
17.22	3.14578	10.7315	960	10.7315	1303	10.7315	813	10.7315	338	10.7315	864
17.24	4.61266	10.7423	941	10.7423	1190	10.7423	930	10.7423	344	10.7423	854
17.26	6.74577	10.7532	892	10.7532	974	10.7532	950	10.7532	356	10.7532	868
17.28	9.00589	10.7641	856	10.7641	812	10.7641	909	10.7641	345	10.7641	821
17.3	9.63633	10.7749	885	10.7749	692	10.7749	911	10.7749	361	10.7749	735
17.32	7.90176	10.7858	894	10.7858	605	10.7858	932	10.7858	380	10.7858	785
17.34	5.53515	10.7967	1027	10.7967	549	10.7967	899	10.7967	350	10.7967	663
17.36	3.70324	10.8075	955	10.8075	496	10.8075	887	10.8075	353	10.8075	704
17.38	2.52201	10.8184	894	10.8184	519	10.8184	801	10.8184	349	10.8184	632
17.4	1.81147	10.8293	843	10.8293	458	10.8293	796	10.8293	395	10.8293	626
17.42	1.385	10.8401	791	10.8401	479	10.8401	763	10.8401	302	10.8401	635
17.44	1.11556	10.851	686	10.851	419	10.851	722	10.851	313	10.851	610
17.46	0.93277	10.8619	625	10.8619	427	10.8619	713	10.8619	329	10.8619	617
17.48	0.80118	10.8727	586	10.8727	465	10.8727	683	10.8727	310	10.8727	550
17.5	0.70253	10.8836	554	10.8836	439	10.8836	583	10.8836	326	10.8836	531
17.52	0.62914	10.8945	499	10.8945	493	10.8945	564	10.8945	304	10.8945	547
17.54	0.56938	10.9053	452	10.9053	446	10.9053	562	10.9053	302	10.9053	483
17.56	0.52159	10.9162	442	10.9162	436	10.9162	479	10.9162	301	10.9162	468
17.58	0.4829	10.9271	456	10.9271	473	10.9271	468	10.9271	282	10.9271	481
17.6	0.45133	10.9379	442	10.9379	442	10.9379	518	10.9379	288	10.9379	447
17.62	0.42548	10.9488	420	10.9488	433	10.9488	477	10.9488	298	10.9488	508
17.64	0.40436	10.9597	402	10.9597	411	10.9597	475	10.9597	275	10.9597	461
17.66	0.28003	10.9705	425	10.9705	443	10.9705	432	10.9705	275	10.9705	443
17.68	0.26946	10.9814	403	10.9814	408	10.9814	482	10.9814	263	10.9814	400
17.7	0.2622	10.9923	409	10.9923	425	10.9923	455	10.9923	233	10.9923	394
17.72	0.25827	11.0031	352	11.0031	437	11.0031	418	11.0031	234	11.0031	394
17.74	0.2579	11.014	340	11.014	403	11.014	450	11.014	245	11.014	403
17.76	0.26163	11.0249	389	11.0249	450	11.0249	387	11.0249	270	11.0249	374
17.78	0.27055	11.0357	333	11.0357	414	11.0357	399	11.0357	262	11.0357	358
17.8	0.28675	11.0466	363	11.0466	413	11.0466	439	11.0466	220	11.0466	355
17.82	0.31444	11.0575	340	11.0575	406	11.0575	390	11.0575	241	11.0575	362
17.84	0.36181	11.0683	344	11.0683	414	11.0683	420	11.0683	239	11.0683	367
17.86	0.38164	11.0792	303	11.0792	453	11.0792	435	11.0792	258	11.0792	379
17.88	0.51536	11.0901	328	11.0901	419	11.0901	389	11.0901	211	11.0901	352
17.9	0.71143	11.1009	318	11.1009	400	11.1009	422	11.1009	268	11.1009	383
17.92	0.9327	11.1118	375	11.1118	415	11.1118	377	11.1118	221	11.1118	383
17.94	1.03449	11.1227	338	11.1227	452	11.1227	393	11.1227	248	11.1227	341
17.96	0.9315	11.1335	322	11.1335	460	11.1335	404	11.1335	235	11.1335	390
17.98	0.76887	11.1444	326	11.1444	400	11.1444	421	11.1444	236	11.1444	348
18	0.66746	11.1553	344	11.1553	425	11.1553	403	11.1553	209	11.1553	373
18.02	0.65624	11.1661	346	11.1661	440	11.1661	398	11.1661	245	11.1661	340
18.04	0.74648	11.177	330	11.177	432	11.177	429	11.177	239	11.177	374
18.06	0.96907	11.1879	355	11.1879	420	11.1879	396	11.1879	236	11.1879	382
18.08	1.43566	11.1987	324	11.1987	477	11.1987	396	11.1987	237	11.1987	371
18.1	2.107	11.2096	301	11.2096	436	11.2096	392	11.2096	228	11.2096	327
18.12	2.99762	11.2205	340	11.2205	442	11.2205	432	11.2205	223	11.2205	317
18.14	3.68369	11.2313	361	11.2313	432	11.2313	434	11.2313	226	11.2313	311
18.16	3.48016	11.2422	353	11.2422	459	11.2422	444	11.2422	222	11.2422	325
18.18	2.61384	11.2531	326	11.2531	430	11.2531	394	11.2531	213	11.2531	330
18.2	1.77366	11.2639	315	11.2639	406	11.2639	424	11.2639	213	11.2639	341
18.22	1.18837	11.2748	315	11.2748	389	11.2748	413	11.2748	236	11.2748	321
18.24	0.82718	11.2857	334	11.2857	472	11.2857	416	11.2857	226	11.2857	341
18.26	0.61334	11.2965	342	11.2965	435	11.2965	430	11.2965	258	11.2965	318
18.28	0.48425	11.3074	353	11.3074	465	11.3074	408	11.3074	228	11.3074	338
18.3	0.49985	11.3183	350	11.3183	507	11.3183	443	11.3183	213	11.3183	317
18.32	0.44622	11.3291	331	11.3291	452	11.3291	442	11.3291	228	11.3291	299
18.34	0.40893	11.34	368	11.34	490	11.34	425	11.34	230	11.34	343
18.36	0.38259	11.3509	328	11.3509	427	11.3509	456	11.3509	223	11.3509	343
18.38	0.36401	11.3617	373	11.3617	477	11.3617	412	11.3617	209	11.3617	341
18.4	0.35115	11.3726	376	11.3726	438	11.3726	410	11.3726	217	11.3726	297
18.42	0.34265	11.3835	363	11.3835	521	11.3835	437	11.3835	233	11.3835	347
18.44	0.3376	11.3943	372	11.3943	516	11.3943	423	11.3943	223	11.3943	340
18.46	0.33535	11.4052	360	11.4052	510	11.4052	433	11.4052	208	11.4052	293
18.48	0.33545	11.4161	385	11.4161	524	11.4161	427	11.4161	222	11.4161	348
18.5	0.3376	11.4269	374	11.4269	524	11.4269	458	11.4269	194	11.4269	340
18.52	0.3416	11.4378	345	11.4378	492	11.4378	480	11.4378	209	11.4378	332
18.54	0.34731	11.4487	350	11.4487	534	11.4487	468	11.4487	214	11.4487	364
18.56	0.35467	11.4595	420	11.4595	570	11.4595	443	11.4595	207	11.4595	354
18.58	0.36368	11.4704	388	11.4704	563	11.4704	441	11.4704	234	11.4704	360
18.6	0.37438	11.4813	374	11.4813	543	11.4813	441	11.4813	238	11.4813	339
18.62	0.38688	11.4921	418	11.4921	600	11.4921	455	11.4921	224	11.4921	375
18.64	0.40135	11.503	404	11.503	615	11.503	498	11.503	243	11.503	389
18.66	0.41802	11.5139	417	11.5139	625	11.5139	527	11.5139	232	11.5139	344
18.68	0.43724	11.5247	408	11.5247	640	11.5247	487	11.5247	232	11.5247	403
18.7	0.45949	11.5356	465	11.5356	679	11.5356	497	11.5356	250	11.5356	390
18.72	0.48545	11.5465	451	11.5465	704	11.5465	465	11.5465	217	11.5465	424
18.74	0.51607	11.5573	407	11.5573	767	11.5573	513	11.5573	243	11.5573	370
18.76	0.54374	11.5682	428	11.5682	793	11.5682	532	11.5682	230	11.5682	365
18.78	0.58883	11.5791	470	11.5791	815	11.5791	498	11.5791	222	11.5791	443
18.8	0.64551	11.5899	490	11.5899	904	11.5899	584	11.5899	248	11.5899	419
18.82	0.71993	11.6008	490	11.6008	941	11.6008	534	11.6008	259	11.6008	425
18.84	0.8241	11.6116	498	11.6116	956	11.6116	614	11.6116	235	11.6116	415
18.86	0.98148	11.6225	542	11.6225	1064	11.6225	557	11.6225	257	11.6225	450
18.88	1.23268	11.6334	538	11.6334	1127	11.6334	620	11.6334	276	11.6334	494
18.9	1.63328	11.6442	584	11.6442	1199	11.6442	657	11.6442	279	11.6442	532
18.92	2.22613	11.6551	613	11.6551	1281	11.6551	667	11.6551	271	11.6551	524
18.94	2.92997	11.666	654	11.666	1279	11.666	683	11.666	270	11.666	575
18.96	3.32411	11.6768	684	11.6768	1176	11.6768	719	11.6768	258	11.6768	567
18.98	3.0202	11.6877	707	11.6877	1211	11.6877	726	11.6877	279	11.6877	595
19	2.39467	11.6986	653	11.6986	1057	11.6986	780	11.6986	300	11.6986	624
19.02	1.87681	11.7095	787	11.7095	990	11.7095	806	11.7095	316	11.7095	658
19.04	1.60556	11.7203	760	11.7203	871	11.7203	840	11.7203	293	11.7203	684
19.06	1.43863	11.7312	760	11.7312	822	11.7312	796	11.7312	326	11.7312	675
19.08	1.37149	11.7421	749	11.7421	671	11.7421	846	11.7421	306	11.7421	713
19.1	1.36439	11.7529	726	11.7529	629	11.7529	818	11.7529	302	11.7529	663
19.12	1.39507	11.7638	716	11.7638	564	11.7638	865	11.7638	282	11.7638	698
19.14	1.45308	11.7746	677	11.7746	527	11.7746	844	11.7746	315	11.7746	687
19.16	1.53435	11.7855	651	11.7855	492	11.7855	759	11.7855	297	11.7855	689
19.18	1.63804	11.7964	609	11.7964	489	11.7964	793	11.7964	315	11.7964	655
19.2	1.76529	11.8072	608	11.8072	442	11.8072	707	11.8072	283	11.8072	646
19.22	1.91883	11.8181	625	11.8181	455	11.8181	723	11.8181	279	11.8181	664
19.24	2.10304	11.829	580	11.829	478	11.829	654	11.829	247	11.829	641
19.26	2.32426	11.8399	480	11.8399	434	11.8399	703	11.8399	294	11.8399	568
19.28	2.59133	11.8507	487	11.8507	438	11.8507	642	11.8507	267	11.8507	594
19.3	2.91663	11.8616	485	11.8616	444	11.8616	590	11.8616	258	11.8616	521
19.32	3.31763	11.8725	455	11.8725	452	11.8725	613	11.8725	291	11.8725	510
19.34	3.81947	11.8833	451	11.8833	453	11.8833	540	11.8833	243	11.8833	504
19.36	4.45944	11.8942	422	11.8942	461	11.8942	570	11.8942	244	11.8942	439
19.38	5.29573	11.905	456	11.905	426	11.905	522	11.905	227	11.905	470
19.4	6.42627	11.9159	391	11.9159	458	11.9159	489	11.9159	235	11.9159	438
19.42	8.03818	11.9268	399	11.9268	400	11.9268	537	11.9268	225	11.9268	421
19.44	10.4964	11.9376	376	11.9376	442	11.9376	425	11.9376	223	11.9376	389
19.46	14.4772	11.9485	334	11.9485	471	11.9485	472	11.9485	262	11.9485	401
19.48	21.0278	11.9594	336	11.9594	424	11.9594	439	11.9594	232	11.9594	407
19.5	31.3083	11.9703	323	11.9703	418	11.9703	418	11.9703	226	11.9703	387
19.52	45.3312	11.9811	340	11.9811	449	11.9811	439	11.9811	237	11.9811	426
19.54	58.0185	11.992	337	11.992	464	11.992	446	11.992	207	11.992	390
19.56	58.5706	12.0029	370	12.0029	457	12.0029	384	12.0029	233	12.0029	354
19.58	47.6531	12.0137	318	12.0137	426	12.0137	444	12.0137	210	12.0137	415
19.6	36.404	12.0246	328	12.0246	389	12.0246	466	12.0246	220	12.0246	400
19.62	29.8051	12.0354	343	12.0354	395	12.0354	420	12.0354	210	12.0354	392
19.64	28.6039	12.0463	374	12.0463	448	12.0463	407	12.0463	208	12.0463	363
19.66	33.0944	12.0572	375	12.0572	445	12.0572	474	12.0572	200	12.0572	418
19.68	44.3044	12.068	324	12.068	410	12.068	414	12.068	218	12.068	396
19.7	63.3215	12.0789	344	12.0789	423	12.0789	416	12.0789	209	12.0789	399
19.72	87.5012	12.0898	349	12.0898	430	12.0898	414	12.0898	212	12.0898	376
19.74	102.161	12.1006	360	12.1006	386	12.1006	428	12.1006	225	12.1006	386
19.76	90.971	12.1115	308	12.1115	418	12.1115	458	12.1115	208	12.1115	363
19.78	65.8096	12.1224	343	12.1224	389	12.1224	399	12.1224	208	12.1224	374
19.8	43.7504	12.1332	331	12.1332	402	12.1332	419	12.1332	201	12.1332	333
19.82	28.8626	12.1441	335	12.1441	386	12.1441	389	12.1441	204	12.1441	336
19.84	19.7559	12.155	372	12.155	424	12.155	431	12.155	207	12.155	354
19.86	14.3244	12.1658	333	12.1658	398	12.1658	401	12.1658	183	12.1658	302
19.88	10.974	12.1767	346	12.1767	396	12.1767	421	12.1767	212	12.1767	348
19.9	8.76602	12.1876	306	12.1876	384	12.1876	404	12.1876	204	12.1876	337
19.92	7.21681	12.1984	328	12.1984	422	12.1984	397	12.1984	199	12.1984	323
19.94	6.08139	12.2093	313	12.2093	397	12.2093	446	12.2093	183	12.2093	315
19.96	5.22548	12.2202	351	12.2202	384	12.2202	425	12.2202	193	12.2202	342
19.98	4.5677	12.231	327	12.231	412	12.231	426	12.231	202	12.231	328
20	4.05526	12.2419	332	12.2419	408	12.2419	418	12.2419	197	12.2419	327
20.02	3.65253	12.2528	304	12.2528	402	12.2528	430	12.2528	205	12.2528	315
20.04	3.3349	12.2636	372	12.2636	389	12.2636	406	12.2636	179	12.2636	298
20.06	3.08513	12.2745	291	12.2745	385	12.2745	401	12.2745	172	12.2745	339
20.08	2.89109	12.2854	309	12.2854	373	12.2854	410	12.2854	188	12.2854	320
20.1	2.74432	12.2962	325	12.2962	412	12.2962	479	12.2962	212	12.2962	323
20.12	2.63916	12.3071	280	12.3071	434	12.3071	428	12.3071	215	12.3071	340
20.14	2.57219	12.318	344	12.318	410	12.318	436	12.318	200	12.318	312
20.16	2.54192	12.3288	324	12.3288	411	12.3288	416	12.3288	201	12.3288	324
20.18	2.54878	12.3397	355	12.3397	412	12.3397	424	12.3397	202	12.3397	304
20.2	2.59517	12.3506	327	12.3506	380	12.3506	395	12.3506	206	12.3506	292
20.22	2.68592	12.3614	317	12.3614	449	12.3614	381	12.3614	184	12.3614	282
20.24	2.82893	12.3723	312	12.3723	413	12.3723	426	12.3723	182	12.3723	315
20.26	3.0364	12.3832	346	12.3832	348	12.3832	388	12.3832	228	12.3832	302
20.28	3.32686	12.394	306	12.394	421	12.394	425	12.394	189	12.394	326
20.3	3.72857	12.4049	324	12.4049	384	12.4049	434	12.4049	182	12.4049	343
20.32	4.2862	12.4158	373	12.4158	393	12.4158	435	12.4158	190	12.4158	335
20.34	5.07534	12.4266	307	12.4266	424	12.4266	422	12.4266	188	12.4266	313
20.36	6.23707	12.4375	328	12.4375	402	12.4375	431	12.4375	196	12.4375	290
20.38	8.05287	12.4484	320	12.4484	433	12.4484	419	12.4484	198	12.4484	312
20.4	11.0643	12.4592	310	12.4592	419	12.4592	412	12.4592	182	12.4592	319
20.42	16.1645	12.4701	361	12.4701	380	12.4701	386	12.4701	208	12.4701	318
20.44	24.4833	12.481	287	12.481	368	12.481	459	12.481	175	12.481	314
20.46	36.6332	12.4918	320	12.4918	417	12.4918	419	12.4918	213	12.4918	355
20.48	49.4984	12.5027	327	12.5027	431	12.5027	431	12.5027	189	12.5027	337
20.5	53.2777	12.5136	313	12.5136	392	12.5136	456	12.5136	205	12.5136	338
20.52	43.6619	12.5244	337	12.5244	441	12.5244	401	12.5244	179	12.5244	313
20.54	30.3721	12.5353	317	12.5353	367	12.5353	436	12.5353	170	12.5353	324
20.56	20.072	12.5462	364	12.5462	472	12.5462	395	12.5462	196	12.5462	314
20.58	13.4521	12.557	321	12.557	435	12.557	402	12.557	191	12.557	321
20.6	9.50269	12.5679	353	12.5679	422	12.5679	378	12.5679	165	12.5679	272
20.62	7.16927	12.5788	329	12.5788	386	12.5788	407	12.5788	191	12.5788	308
20.64	5.73236	12.5896	332	12.5896	380	12.5896	436	12.5896	159	12.5896	296
20.66	4.79371	12.6005	365	12.6005	418	12.6005	409	12.6005	174	12.6005	344
20.68	4.1538	12.6114	325	12.6114	405	12.6114	435	12.6114	190	12.6114	293
20.7	3.71149	12.6222	339	12.6222	433	12.6222	396	12.6222	152	12.6222	341
20.72	3.41135	12.6331	307	12.6331	406	12.6331	451	12.6331	157	12.6331	373
20.74	3.22122	12.644	364	12.644	427	12.644	398	12.644	173	12.644	310
20.76	3.12285	12.6548	354	12.6548	428	12.6548	412	12.6548	166	12.6548	291
20.78	3.10776	12.6657	295	12.6657	466	12.6657	412	12.6657	169	12.6657	342
20.8	3.17552	12.6766	320	12.6766	389	12.6766	409	12.6766	173	12.6766	335
20.82	3.33376	12.6874	334	12.6874	426	12.6874	396	12.6874	176	12.6874	311
20.84	3.59973	12.6983	329	12.6983	380	12.6983	421	12.6983	191	12.6983	285
20.86	4.00443	12.7092	341	12.7092	418	12.7092	397	12.7092	176	12.7092	324
20.88	4.60202	12.72	352	12.72	408	12.72	431	12.72	202	12.72	344
20.9	5.49252	12.7309	323	12.7309	366	12.7309	415	12.7309	164	12.7309	333
20.92	6.87459	12.7418	311	12.7418	398	12.7418	419	12.7418	174	12.7418	317
20.94	9.14357	12.7526	334	12.7526	432	12.7526	454	12.7526	187	12.7526	319
20.96	13.0038	12.7635	325	12.7635	414	12.7635	458	12.7635	198	12.7635	298
20.98	19.4626	12.7744	309	12.7744	370	12.7744	428	12.7744	177	12.7744	288
21	29.4225	12.7852	327	12.7852	411	12.7852	400	12.7852	179	12.7852	312
21.02	41.9214	12.7961	294	12.7961	443	12.7961	407	12.7961	183	12.7961	330
21.04	50.0309	12.807	331	12.807	407	12.807	396	12.807	158	12.807	340
21.06	45.3195	12.8178	267	12.8178	387	12.8178	434	12.8178	162	12.8178	335
21.08	33.0153	12.8287	311	12.8287	404	12.8287	452	12.8287	172	12.8287	329
21.1	21.9509	12.8396	353	12.8396	417	12.8396	394	12.8396	203	12.8396	316
21.12	14.4361	12.8504	325	12.8504	393	12.8504	433	12.8504	163	12.8504	309
21.14	9.86835	12.8613	375	12.8613	408	12.8613	420	12.8613	178	12.8613	293
21.16	7.14742	12.8722	334	12.8722	408	12.8722	426	12.8722	161	12.8722	310
21.18	5.48731	12.883	307	12.883	424	12.883	403	12.883	189	12.883	307
21.2	4.31033	12.8939	323	12.8939	413	12.8939	444	12.8939	179	12.8939	301
21.22	3.56297	12.9048	328	12.9048	385	12.9048	399	12.9048	178	12.9048	343
21.24	3.02126	12.9156	319	12.9156	380	12.9156	434	12.9156	160	12.9156	284
21.26	2.61732	12.9265	365	12.9265	368	12.9265	420	12.9265	168	12.9265	363
21.28	2.3104	12.9374	347	12.9374	442	12.9374	415	12.9374	173	12.9374	321
21.3	2.07423	12.9482	304	12.9482	377	12.9482	395	12.9482	163	12.9482	318
21.32	1.89117	12.9591	298	12.9591	410	12.9591	415	12.9591	171	12.9591	289
21.34	1.74908	12.97	323	12.97	417	12.97	400	12.97	153	12.97	341
21.36	1.63945	12.9808	305	12.9808	396	12.9808	471	12.9808	183	12.9808	321
21.38	1.55627	12.9917	310	12.9917	403	12.9917	427	12.9917	177	12.9917	307
21.4	1.49525	13.0026	302	13.0026	394	13.0026	403	13.0026	177	13.0026	292
21.42	1.45344	13.0134	308	13.0134	419	13.0134	411	13.0134	182	13.0134	311
21.44	1.42882	13.0243	323	13.0243	436	13.0243	476	13.0243	181	13.0243	322
21.46	1.42015	13.0352	312	13.0352	407	13.0352	442	13.0352	174	13.0352	335
21.48	1.42688	13.046	330	13.046	423	13.046	430	13.046	166	13.046	332
21.5	1.44904	13.0569	324	13.0569	428	13.0569	456	13.0569	188	13.0569	291
21.52	1.48726	13.0678	341	13.0678	419	13.0678	446	13.0678	185	13.0678	351
21.54	1.54281	13.0786	306	13.0786	403	13.0786	448	13.0786	188	13.0786	312
21.56	1.61768	13.0895	348	13.0895	434	13.0895	419	13.0895	179	13.0895	341
21.58	1.71477	13.1004	330	13.1004	420	13.1004	426	13.1004	176	13.1004	345
21.6	1.83809	13.1112	346	13.1112	391	13.1112	415	13.1112	178	13.1112	336
21.62	1.99321	13.1221	358	13.1221	394	13.1221	437	13.1221	145	13.1221	326
21.64	2.18776	13.133	383	13.133	447	13.133	409	13.133	177	13.133	307
21.66	2.43232	13.1438	306	13.1438	425	13.1438	451	13.1438	176	13.1438	349
21.68	2.74176	13.1547	326	13.1547	412	13.1547	431	13.1547	175	13.1547	305
21.7	3.13732	13.1655	321	13.1655	471	13.1655	432	13.1655	147	13.1655	314
21.72	3.6501	13.1764	327	13.1764	390	13.1764	425	13.1764	175	13.1764	318
21.74	4.32711	13.1873	340	13.1873	449	13.1873	482	13.1873	179	13.1873	312
21.76	5.2434	13.1982	359	13.1982	394	13.1982	439	13.1982	204	13.1982	319
21.78	6.53007	13.209	332	13.209	399	13.209	417	13.209	172	13.209	325
21.8	8.43978	13.2199	323	13.2199	388	13.2199	425	13.2199	168	13.2199	306
21.82	11.4792	13.2308	322	13.2308	421	13.2308	447	13.2308	163	13.2308	341
21.84	16.5649	13.2416	355	13.2416	360	13.2416	469	13.2416	191	13.2416	310
21.86	25.0942	13.2525	341	13.2525	399	13.2525	400	13.2525	174	13.2525	334
21.88	38.5123	13.2634	359	13.2634	423	13.2634	463	13.2634	153	13.2634	342
21.9	56.3895	13.2742	323	13.2742	376	13.2742	435	13.2742	184	13.2742	358
21.92	70.887	13.2851	354	13.2851	394	13.2851	433	13.2851	171	13.2851	350
21.94	68.0529	13.2959	325	13.2959	450	13.2959	444	13.2959	174	13.2959	346
21.96	51.1088	13.3068	299	13.3068	434	13.3068	450	13.3068	169	13.3068	317
21.98	34.1588	13.3177	332	13.3177	376	13.3177	394	13.3177	154	13.3177	350
22	22.2244	13.3285	315	13.3285	409	13.3285	439	13.3285	158	13.3285	348
22.02	14.8304	13.3394	334	13.3394	409	13.3394	408	13.3394	178	13.3394	340
22.04	10.4514	13.3503	339	13.3503	404	13.3503	431	13.3503	171	13.3503	335
22.06	7.81317	13.3612	317	13.3612	440	13.3612	455	13.3612	181	13.3612	372
22.08	6.12579	13.372	349	13.372	405	13.372	454	13.372	183	13.372	324
22.1	4.9737	13.3829	335	13.3829	426	13.3829	420	13.3829	176	13.3829	301
22.12	4.14891	13.3938	314	13.3938	392	13.3938	451	13.3938	165	13.3938	343
22.14	3.54118	13.4046	331	13.4046	416	13.4046	445	13.4046	186	13.4046	338
22.16	3.08599	13.4155	339	13.4155	414	13.4155	488	13.4155	191	13.4155	347
22.18	2.74279	13.4263	316	13.4263	434	13.4263	412	13.4263	178	13.4263	337
22.2	2.48519	13.4372	321	13.4372	409	13.4372	465	13.4372	190	13.4372	327
22.22	2.29607	13.4481	352	13.4481	453	13.4481	430	13.4481	197	13.4481	293
22.24	2.16488	13.4589	322	13.4589	406	13.4589	470	13.4589	174	13.4589	374
22.26	2.08631	13.4698	321	13.4698	425	13.4698	441	13.4698	177	13.4698	329
22.28	2.06018	13.4807	352	13.4807	393	13.4807	439	13.4807	154	13.4807	358
22.3	2.09308	13.4916	351	13.4916	411	13.4916	460	13.4916	158	13.4916	358
22.32	2.26256	13.5024	324	13.5024	429	13.5024	443	13.5024	177	13.5024	315
22.34	2.49093	13.5133	344	13.5133	448	13.5133	437	13.5133	160	13.5133	351
22.36	2.90673	13.5242	318	13.5242	414	13.5242	392	13.5242	180	13.5242	311
22.38	3.61083	13.535	310	13.535	459	13.535	462	13.535	151	13.535	338
22.4	4.69222	13.5459	325	13.5459	412	13.5459	433	13.5459	186	13.5459	325
22.42	6.05263	13.5567	359	13.5567	410	13.5567	412	13.5567	172	13.5567	319
22.44	7.02829	13.5676	322	13.5676	411	13.5676	425	13.5676	166	13.5676	329
22.46	6.91329	13.5785	336	13.5785	434	13.5785	430	13.5785	190	13.5785	307
22.48	6.39303	13.5893	364	13.5893	449	13.5893	434	13.5893	185	13.5893	325
22.5	6.3608	13.6002	349	13.6002	444	13.6002	400	13.6002	185	13.6002	351
22.52	7.28819	13.6111	342	13.6111	408	13.6111	418	13.6111	156	13.6111	321
22.54	9.68357	13.622	356	13.622	407	13.622	416	13.622	158	13.622	349
22.56	13.9489	13.6328	350	13.6328	406	13.6328	420	13.6328	138	13.6328	344
22.58	20.081	13.6437	333	13.6437	454	13.6437	446	13.6437	214	13.6437	306
22.6	25.848	13.6545	348	13.6545	440	13.6545	461	13.6545	180	13.6545	322
22.62	26.0553	13.6654	354	13.6654	454	13.6654	436	13.6654	172	13.6654	331
22.64	20.3563	13.6763	331	13.6763	461	13.6763	421	13.6763	161	13.6763	343
22.66	13.9142	13.6871	340	13.6871	468	13.6871	446	13.6871	181	13.6871	340
22.68	9.19579	13.698	358	13.698	494	13.698	438	13.698	171	13.698	353
22.7	6.2191	13.7089	380	13.7089	474	13.7089	460	13.7089	175	13.7089	361
22.72	4.4422	13.7197	395	13.7197	480	13.7197	436	13.7197	181	13.7197	329
22.74	3.3721	13.7306	337	13.7306	503	13.7306	466	13.7306	167	13.7306	339
22.76	2.69032	13.7415	374	13.7415	504	13.7415	448	13.7415	169	13.7415	346
22.78	2.22538	13.7523	375	13.7523	510	13.7523	469	13.7523	180	13.7523	384
22.8	1.89122	13.7632	359	13.7632	501	13.7632	436	13.7632	154	13.7632	373
22.82	1.64271	13.7741	349	13.7741	512	13.7741	478	13.7741	163	13.7741	374
22.84	1.45367	13.7849	377	13.7849	531	13.7849	435	13.7849	170	13.7849	368
22.86	1.30761	13.7958	411	13.7958	559	13.7958	493	13.7958	172	13.7958	344
22.88	1.19353	13.8067	420	13.8067	578	13.8067	482	13.8067	181	13.8067	342
22.9	1.10395	13.8175	416	13.8175	609	13.8175	494	13.8175	182	13.8175	402
22.92	1.03365	13.8284	411	13.8284	591	13.8284	520	13.8284	182	13.8284	415
22.94	0.97895	13.8393	416	13.8393	623	13.8393	527	13.8393	192	13.8393	392
22.96	0.93728	13.8501	412	13.8501	675	13.8501	552	13.8501	190	13.8501	388
22.98	0.90689	13.861	432	13.861	753	13.861	520	13.861	174	13.861	376
23	0.88665	13.8719	463	13.8719	773	13.8719	540	13.8719	151	13.8719	387
23.02	0.87603	13.8827	447	13.8827	845	13.8827	599	13.8827	190	13.8827	392
23.04	0.87502	13.8936	490	13.8936	899	13.8936	595	13.8936	178	13.8936	414
23.06	0.88422	13.9045	504	13.9045	898	13.9045	628	13.9045	170	13.9045	436
23.08	0.90504	13.9153	549	13.9153	1014	13.9153	636	13.9153	182	13.9153	443
23.1	0.94643	13.9262	535	13.9262	1050	13.9262	639	13.9262	201	13.9262	533
23.12	1.00054	13.9371	604	13.9371	1064	13.9371	696	13.9371	175	13.9371	542
23.14	1.08257	13.9479	611	13.9479	1086	13.9479	775	13.9479	192	13.9479	634
23.16	1.21067	13.9588	651	13.9588	1080	13.9588	811	13.9588	205	13.9588	751
23.18	1.41982	13.9697	653	13.9697	1089	13.9697	749	13.9697	192	13.9697	724
23.2	1.76807	13.9805	628	13.9805	989	13.9805	753	13.9805	188	13.9805	714
23.22	2.32855	13.9914	650	13.9914	933	13.9914	764	13.9914	190	13.9914	758
23.24	3.1379	14.0023	662	14.0023	839	14.0023	731	14.0023	174	14.0023	706
23.26	4.00694	14.0131	605	14.0131	770	14.0131	728	14.0131	197	14.0131	700
23.28	4.29932	14.024	617	14.024	603	14.024	706	14.024	221	14.024	634
23.3	3.72767	14.0349	555	14.0349	557	14.0349	681	14.0349	214	14.0349	590
23.32	2.91951	14.0457	563	14.0457	474	14.0457	696	14.0457	215	14.0457	551
23.34	2.31239	14.0566	590	14.0566	465	14.0566	654	14.0566	180	14.0566	528
23.36	1.95459	14.0675	543	14.0675	447	14.0675	661	14.0675	195	14.0675	574
23.38	1.78295	14.0783	500	14.0783	411	14.0783	657	14.0783	226	14.0783	489
23.4	1.66309	14.0892	506	14.0892	442	14.0892	633	14.0892	198	14.0892	513
23.42	1.69001	14.1001	496	14.1001	442	14.1001	603	14.1001	208	14.1001	512
23.44	1.77168	14.1109	451	14.1109	438	14.1109	624	14.1109	175	14.1109	533
23.46	1.90063	14.1218	428	14.1218	451	14.1218	587	14.1218	190	14.1218	522
23.48	2.07774	14.1327	409	14.1327	408	14.1327	536	14.1327	189	14.1327	509
23.5	2.30955	14.1435	377	14.1435	411	14.1435	597	14.1435	167	14.1435	463
23.52	2.60811	14.1544	402	14.1544	424	14.1544	524	14.1544	170	14.1544	494
23.54	2.99234	14.1653	365	14.1653	388	14.1653	533	14.1653	204	14.1653	436
23.56	3.62633	14.1761	395	14.1761	392	14.1761	519	14.1761	179	14.1761	456
23.58	4.2879	14.187	349	14.187	442	14.187	518	14.187	178	14.187	430
23.6	5.18135	14.1979	381	14.1979	418	14.1979	521	14.1979	162	14.1979	421
23.62	6.43643	14.2087	354	14.2087	435	14.2087	482	14.2087	176	14.2087	392
23.64	8.30633	14.2196	366	14.2196	391	14.2196	520	14.2196	166	14.2196	407
23.66	11.2888	14.2305	355	14.2305	403	14.2305	493	14.2305	189	14.2305	370
23.68	16.2609	14.2413	358	14.2413	446	14.2413	473	14.2413	200	14.2413	380
23.7	24.4626	14.2522	357	14.2522	448	14.2522	461	14.2522	182	14.2522	372
23.72	36.958	14.2631	360	14.2631	434	14.2631	495	14.2631	175	14.2631	403
23.74	52.4279	14.2739	374	14.2739	445	14.2739	455	14.2739	155	14.2739	368
23.76	62.2314	14.2848	321	14.2848	414	14.2848	509	14.2848	184	14.2848	403
23.78	56.5299	14.2957	353	14.2957	422	14.2957	520	14.2957	168	14.2957	366
23.8	42.5031	14.3065	327	14.3065	429	14.3065	509	14.3065	179	14.3065	410
23.82	30.7992	14.3174	328	14.3174	418	14.3174	451	14.3174	176	14.3174	334
23.84	24.3951	14.3283	385	14.3283	436	14.3283	484	14.3283	144	14.3283	369
23.86	23.1083	14.3391	310	14.3391	381	14.3391	459	14.3391	165	14.3391	374
23.88	26.222	14.35	363	14.35	392	14.35	478	14.35	184	14.35	361
23.9	32.101	14.3609	333	14.3609	439	14.3609	453	14.3609	184	14.3609	375
23.92	35.7443	14.3717	338	14.3717	464	14.3717	420	14.3717	179	14.3717	357
23.94	31.6742	14.3826	311	14.3826	458	14.3826	485	14.3826	158	14.3826	359
23.96	23.3064	14.3935	349	14.3935	422	14.3935	457	14.3935	161	14.3935	373
23.98	15.9778	14.4043	351	14.4043	392	14.4043	490	14.4043	166	14.4043	367
24	10.9829	14.4152	376	14.4152	407	14.4152	445	14.4152	170	14.4152	301
24.02	7.87513	14.4261	381	14.4261	438	14.4261	435	14.4261	176	14.4261	354
24.04	5.97765	14.4369	376	14.4369	418	14.4369	440	14.4369	156	14.4369	342
24.06	4.77584	14.4478	369	14.4478	447	14.4478	446	14.4478	159	14.4478	336
24.08	3.96404	14.4587	339	14.4587	399	14.4587	414	14.4587	168	14.4587	317
24.1	3.35846	14.4695	363	14.4695	416	14.4695	441	14.4695	186	14.4695	352
24.12	2.92626	14.4804	376	14.4804	461	14.4804	473	14.4804	182	14.4804	349
24.14	2.59668	14.4913	359	14.4913	426	14.4913	460	14.4913	161	14.4913	348
24.16	2.34157	14.5021	345	14.5021	401	14.5021	444	14.5021	176	14.5021	324
24.18	2.14245	14.513	339	14.513	431	14.513	489	14.513	208	14.513	367
24.2	1.98672	14.5239	366	14.5239	432	14.5239	435	14.5239	173	14.5239	341
24.22	1.86568	14.5347	348	14.5347	403	14.5347	474	14.5347	164	14.5347	367
24.24	1.77327	14.5456	388	14.5456	418	14.5456	449	14.5456	165	14.5456	356
24.26	1.70534	14.5565	364	14.5565	396	14.5565	457	14.5565	166	14.5565	361
24.28	1.65923	14.5673	345	14.5673	393	14.5673	472	14.5673	174	14.5673	343
24.3	1.66317	14.5782	346	14.5782	425	14.5782	466	14.5782	184	14.5782	319
24.32	1.65844	14.5891	364	14.5891	427	14.5891	499	14.5891	158	14.5891	393
24.34	1.67496	14.5999	341	14.5999	428	14.5999	452	14.5999	168	14.5999	332
24.36	1.71539	14.6108	371	14.6108	388	14.6108	453	14.6108	154	14.6108	376
24.38	1.78484	14.6217	350	14.6217	416	14.6217	441	14.6217	164	14.6217	358
24.4	1.89274	14.6325	343	14.6325	445	14.6325	513	14.6325	166	14.6325	358
24.42	2.05735	14.6434	374	14.6434	438	14.6434	467	14.6434	158	14.6434	314
24.44	2.31554	14.6543	359	14.6543	459	14.6543	488	14.6543	156	14.6543	341
24.46	2.73779	14.6651	352	14.6651	402	14.6651	465	14.6651	164	14.6651	316
24.48	3.43864	14.676	369	14.676	425	14.676	467	14.676	157	14.676	321
24.5	4.55721	14.6869	345	14.6869	443	14.6869	498	14.6869	139	14.6869	385
24.52	6.14477	14.6977	350	14.6977	397	14.6977	441	14.6977	184	14.6977	363
24.54	7.76945	14.7086	367	14.7086	431	14.7086	495	14.7086	167	14.7086	351
24.56	8.17665	14.7195	350	14.7195	430	14.7195	519	14.7195	191	14.7195	323
24.58	7.00589	14.7303	356	14.7303	419	14.7303	470	14.7303	181	14.7303	325
24.6	5.5093	14.7412	342	14.7412	468	14.7412	475	14.7412	172	14.7412	346
24.62	4.43081	14.7521	366	14.7521	416	14.7521	457	14.7521	167	14.7521	363
24.64	3.82579	14.7629	366	14.7629	418	14.7629	500	14.7629	164	14.7629	354
24.66	3.5707	14.7738	350	14.7738	430	14.7738	449	14.7738	148	14.7738	378
24.68	3.54578	14.7846	361	14.7846	450	14.7846	483	14.7846	190	14.7846	386
24.7	3.67595	14.7955	363	14.7955	430	14.7955	436	14.7955	168	14.7955	380
24.72	3.92792	14.8064	374	14.8064	432	14.8064	483	14.8064	156	14.8064	360
24.74	4.29298	14.8172	380	14.8172	443	14.8172	478	14.8172	180	14.8172	381
24.76	4.79064	14.8281	379	14.8281	441	14.8281	486	14.8281	168	14.8281	301
24.78	5.44518	14.839	373	14.839	431	14.839	463	14.839	169	14.839	337
24.8	6.30259	14.8498	358	14.8498	467	14.8498	490	14.8498	171	14.8498	379
24.82	7.43437	14.8607	360	14.8607	441	14.8607	490	14.8607	159	14.8607	356
24.84	8.95352	14.8716	389	14.8716	425	14.8716	540	14.8716	185	14.8716	381
24.86	11.0499	14.8825	373	14.8825	442	14.8825	476	14.8825	161	14.8825	371
24.88	14.0747	14.8933	338	14.8933	450	14.8933	515	14.8933	149	14.8933	397
24.9	18.7262	14.9042	372	14.9042	429	14.9042	501	14.9042	174	14.9042	358
24.92	26.3584	14.9151	376	14.9151	473	14.9151	471	14.9151	167	14.9151	344
24.94	39.2497	14.9259	369	14.9259	428	14.9259	510	14.9259	168	14.9259	387
24.96	60.3547	14.9368	418	14.9368	432	14.9368	496	14.9368	172	14.9368	349
24.98	91.4356	14.9476	398	14.9476	436	14.9476	478	14.9476	187	14.9476	401
25	125.987	14.9585	392	14.9585	485	14.9585	500	14.9585	187	14.9585	337
25.02	139.17	14.9694	380	14.9694	426	14.9694	498	14.9694	177	14.9694	383
25.04	116.173	14.9802	376	14.9802	498	14.9802	517	14.9802	184	14.9802	359
25.06	81.0157	14.9911	385	14.9911	459	14.9911	510	14.9911	148	14.9911	349
25.08	53.0462	15.002	398	15.002	462	15.002	496	15.002	180	15.002	350
25.1	34.962	15.0129	397	15.0129	492	15.0129	527	15.0129	162	15.0129	379
25.12	24.2679	15.0237	377	15.0237	483	15.0237	466	15.0237	175	15.0237	381
25.14	18.1301	15.0346	390	15.0346	454	15.0346	497	15.0346	153	15.0346	381
25.16	14.4223	15.0455	370	15.0455	531	15.0455	513	15.0455	174	15.0455	344
25.18	11.7189	15.0563	390	15.0563	497	15.0563	494	15.0563	202	15.0563	351
25.2	9.46579	15.0672	396	15.0672	489	15.0672	488	15.0672	150	15.0672	398
25.22	7.62696	15.078	393	15.078	544	15.078	531	15.078	168	15.078	348
25.24	6.2941	15.0889	400	15.0889	554	15.0889	490	15.0889	169	15.0889	380
25.26	5.30501	15.0998	400	15.0998	561	15.0998	464	15.0998	162	15.0998	395
25.28	4.56163	15.1106	395	15.1106	574	15.1106	533	15.1106	135	15.1106	450
25.3	3.99065	15.1215	447	15.1215	607	15.1215	557	15.1215	166	15.1215	413
25.32	3.54274	15.1324	433	15.1324	637	15.1324	542	15.1324	185	15.1324	392
25.34	3.18616	15.1433	441	15.1433	629	15.1433	526	15.1433	177	15.1433	441
25.36	2.90027	15.1541	438	15.1541	696	15.1541	555	15.1541	180	15.1541	456
25.38	2.67114	15.165	476	15.165	765	15.165	548	15.165	176	15.165	452
25.4	2.45988	15.1759	487	15.1759	748	15.1759	584	15.1759	178	15.1759	440
25.42	2.31918	15.1867	515	15.1867	771	15.1867	597	15.1867	199	15.1867	466
25.44	2.21466	15.1976	474	15.1976	844	15.1976	608	15.1976	172	15.1976	451
25.46	2.144	15.2084	529	15.2084	778	15.2084	650	15.2084	177	15.2084	499
25.48	2.10665	15.2193	579	15.2193	795	15.2193	685	15.2193	178	15.2193	492
25.5	2.10446	15.2302	543	15.2302	751	15.2302	717	15.2302	180	15.2302	530
25.52	2.14017	15.241	592	15.241	720	15.241	712	15.241	196	15.241	534
25.54	2.22079	15.2519	557	15.2519	671	15.2519	660	15.2519	193	15.2519	518
25.56	2.35707	15.2628	592	15.2628	628	15.2628	648	15.2628	191	15.2628	530
25.58	2.56609	15.2736	563	15.2736	572	15.2736	722	15.2736	179	15.2736	504
25.6	2.87566	15.2845	586	15.2845	549	15.2845	676	15.2845	211	15.2845	511
25.62	3.33405	15.2954	562	15.2954	516	15.2954	686	15.2954	204	15.2954	485
25.64	4.03329	15.3062	575	15.3062	511	15.3062	669	15.3062	196	15.3062	515
25.66	5.1579	15.3171	532	15.3171	446	15.3171	705	15.3171	218	15.3171	524
25.68	7.05746	15.328	496	15.328	499	15.328	718	15.328	200	15.328	526
25.7	10.2913	15.3388	499	15.3388	480	15.3388	630	15.3388	192	15.3388	496
25.72	15.5171	15.3497	483	15.3497	454	15.3497	638	15.3497	180	15.3497	539
25.74	22.8944	15.3606	487	15.3606	464	15.3606	668	15.3606	203	15.3606	534
25.76	30.0652	15.3714	471	15.3714	452	15.3714	554	15.3714	203	15.3714	447
25.78	30.9141	15.3823	440	15.3823	444	15.3823	618	15.3823	183	15.3823	478
25.8	24.4275	15.3932	433	15.3932	454	15.3932	636	15.3932	179	15.3932	482
25.82	16.7092	15.404	408	15.404	439	15.404	530	15.404	187	15.404	501
25.84	10.971	15.4149	397	15.4149	443	15.4149	505	15.4149	188	15.4149	477
25.86	7.33096	15.4258	427	15.4258	433	15.4258	579	15.4258	183	15.4258	469
25.88	5.15542	15.4366	403	15.4366	462	15.4366	576	15.4366	186	15.4366	493
25.9	3.84753	15.4475	433	15.4475	471	15.4475	559	15.4475	161	15.4475	437
25.92	3.04707	15.4584	355	15.4584	443	15.4584	585	15.4584	191	15.4584	436
25.94	2.48072	15.4692	383	15.4692	459	15.4692	538	15.4692	164	15.4692	343
25.96	2.07219	15.4801	415	15.4801	463	15.4801	544	15.4801	199	15.4801	429
25.98	1.76606	15.491	372	15.491	426	15.491	542	15.491	195	15.491	409
26	1.53043	15.5018	401	15.5018	480	15.5018	548	15.5018	181	15.5018	382
26.02	1.34528	15.5127	372	15.5127	482	15.5127	572	15.5127	215	15.5127	389
26.04	1.19128	15.5236	367	15.5236	464	15.5236	557	15.5236	181	15.5236	414
26.06	1.12503	15.5344	391	15.5344	426	15.5344	488	15.5344	167	15.5344	419
26.08	1.02926	15.5453	381	15.5453	451	15.5453	496	15.5453	160	15.5453	389
26.1	0.95194	15.5562	369	15.5562	464	15.5562	513	15.5562	152	15.5562	395
26.12	0.89126	15.567	382	15.567	492	15.567	506	15.567	165	15.567	401
26.14	0.84733	15.5779	379	15.5779	432	15.5779	532	15.5779	154	15.5779	431
26.16	0.82161	15.5888	385	15.5888	454	15.5888	523	15.5888	153	15.5888	416
26.18	0.81427	15.5996	392	15.5996	451	15.5996	541	15.5996	191	15.5996	419
26.2	0.81529	15.6105	381	15.6105	474	15.6105	522	15.6105	186	15.6105	408
26.22	0.7941	15.6214	385	15.6214	427	15.6214	508	15.6214	163	15.6214	413
26.24	0.73662	15.6322	384	15.6322	374	15.6322	466	15.6322	179	15.6322	391
26.26	0.67144	15.6431	395	15.6431	458	15.6431	482	15.6431	154	15.6431	423
26.28	0.61835	15.654	420	15.654	472	15.654	494	15.654	185	15.654	394
26.3	0.57911	15.6648	411	15.6648	438	15.6648	504	15.6648	170	15.6648	398
26.32	0.55038	15.6757	428	15.6757	440	15.6757	479	15.6757	169	15.6757	359
26.34	0.52872	15.6866	408	15.6866	445	15.6866	486	15.6866	156	15.6866	384
26.36	0.51172	15.6974	392	15.6974	460	15.6974	550	15.6974	174	15.6974	390
26.38	0.498	15.7083	391	15.7083	464	15.7083	523	15.7083	166	15.7083	414
26.4	0.48681	15.7192	376	15.7192	473	15.7192	556	15.7192	169	15.7192	376
26.42	0.47772	15.73	388	15.73	442	15.73	470	15.73	174	15.73	377
26.44	0.47047	15.7409	391	15.7409	495	15.7409	542	15.7409	167	15.7409	405
26.46	0.46486	15.7518	372	15.7518	471	15.7518	530	15.7518	178	15.7518	389
26.48	0.32664	15.7626	387	15.7626	471	15.7626	484	15.7626	189	15.7626	382
26.5	0.3276	15.7735	388	15.7735	462	15.7735	549	15.7735	172	15.7735	412
26.52	0.3298	15.7844	444	15.7844	457	15.7844	534	15.7844	171	15.7844	365
26.54	0.33323	15.7952	412	15.7952	445	15.7952	573	15.7952	178	15.7952	381
26.56	0.33788	15.8061	397	15.8061	450	15.8061	532	15.8061	151	15.8061	371
26.58	0.34379	15.817	406	15.817	471	15.817	506	15.817	178	15.817	398
26.6	0.35099	15.8278	376	15.8278	444	15.8278	521	15.8278	164	15.8278	348
26.62	0.41508	15.8387	401	15.8387	494	15.8387	568	15.8387	157	15.8387	369
26.64	0.42668	15.8496	368	15.8496	514	15.8496	534	15.8496	163	15.8496	409
26.66	0.43847	15.8604	394	15.8604	515	15.8604	483	15.8604	164	15.8604	411
26.68	0.45357	15.8713	376	15.8713	502	15.8713	529	15.8713	200	15.8713	391
26.7	0.4707	15.8822	387	15.8822	520	15.8822	545	15.8822	174	15.8822	401
26.72	0.49015	15.893	383	15.893	465	15.893	510	15.893	155	15.893	386
26.74	0.5123	15.9039	411	15.9039	480	15.9039	560	15.9039	153	15.9039	399
26.76	0.53769	15.9148	441	15.9148	541	15.9148	585	15.9148	148	15.9148	407
26.78	0.56713	15.9256	411	15.9256	474	15.9256	558	15.9256	133	15.9256	408
26.8	0.60195	15.9365	444	15.9365	500	15.9365	549	15.9365	180	15.9365	425
26.82	0.64457	15.9474	448	15.9474	520	15.9474	599	15.9474	201	15.9474	392
26.84	0.69949	15.9582	397	15.9582	533	15.9582	548	15.9582	187	15.9582	440
26.86	0.77429	15.9691	413	15.9691	538	15.9691	581	15.9691	193	15.9691	409
26.88	0.87905	15.98	491	15.98	526	15.98	559	15.98	162	15.98	456
26.9	1.02125	15.9908	412	15.9908	472	15.9908	583	15.9908	202	15.9908	405
26.92	1.18518	16.0017	442	16.0017	504	16.0017	607	16.0017	200	16.0017	394
26.94	1.29592	16.0126	417	16.0126	500	16.0126	595	16.0126	175	16.0126	446
26.96	1.29344	16.0234	461	16.0234	457	16.0234	579	16.0234	197	16.0234	433
26.98	1.24928	16.0343	423	16.0343	512	16.0343	555	16.0343	185	16.0343	419
27	1.25607	16.0452	442	16.0452	526	16.0452	539	16.0452	194	16.0452	433
27.02	1.28796	16.056	426	16.056	571	16.056	601	16.056	191	16.056	425
27.04	1.36013	16.0669	463	16.0669	593	16.0669	607	16.0669	174	16.0669	446
27.06	1.46663	16.0778	458	16.0778	571	16.0778	595	16.0778	154	16.0778	397
27.08	1.60528	16.0886	436	16.0886	564	16.0886	609	16.0886	197	16.0886	439
27.1	1.77839	16.0995	464	16.0995	642	16.0995	600	16.0995	159	16.0995	438
27.12	1.99245	16.1104	487	16.1104	626	16.1104	549	16.1104	218	16.1104	429
27.14	2.28479	16.1212	455	16.1212	640	16.1212	579	16.1212	181	16.1212	450
27.16	2.61961	16.1321	485	16.1321	669	16.1321	570	16.1321	168	16.1321	455
27.18	3.04748	16.143	470	16.143	619	16.143	622	16.143	170	16.143	509
27.2	3.60765	16.1538	529	16.1538	605	16.1538	564	16.1538	180	16.1538	502
27.22	4.36775	16.1647	525	16.1647	627	16.1647	586	16.1647	189	16.1647	473
27.24	5.45581	16.1756	503	16.1756	639	16.1756	621	16.1756	174	16.1756	530
27.26	7.09212	16.1864	547	16.1864	539	16.1864	693	16.1864	183	16.1864	488
27.28	9.78045	16.1973	520	16.1973	565	16.1973	619	16.1973	219	16.1973	486
27.3	14.1425	16.2082	539	16.2082	518	16.2082	651	16.2082	201	16.2082	505
27.32	20.8152	16.219	505	16.219	504	16.219	609	16.219	200	16.219	474
27.34	29.446	16.2299	461	16.2299	505	16.2299	591	16.2299	191	16.2299	468
27.36	36.1756	16.2408	492	16.2408	525	16.2408	623	16.2408	211	16.2408	494
27.38	35.4324	16.2516	471	16.2516	441	16.2516	610	16.2516	229	16.2516	433
27.4	30.1857	16.2625	489	16.2625	508	16.2625	620	16.2625	201	16.2625	466
27.42	27.0221	16.2734	493	16.2734	466	16.2734	620	16.2734	195	16.2734	468
27.44	28.7794	16.2842	481	16.2842	484	16.2842	634	16.2842	227	16.2842	495
27.46	36.1772	16.2951	453	16.2951	460	16.2951	599	16.2951	207	16.2951	459
27.48	47.9377	16.306	490	16.306	454	16.306	608	16.306	217	16.306	469
27.5	56.9456	16.3168	457	16.3168	510	16.3168	615	16.3168	204	16.3168	462
27.52	52.8073	16.3277	457	16.3277	444	16.3277	545	16.3277	183	16.3277	406
27.54	39.3143	16.3386	420	16.3386	442	16.3386	553	16.3386	201	16.3386	443
27.56	26.5692	16.3494	430	16.3494	479	16.3494	585	16.3494	192	16.3494	439
27.58	17.7381	16.3603	419	16.3603	481	16.3603	533	16.3603	155	16.3603	440
27.6	12.2802	16.3712	419	16.3712	465	16.3712	526	16.3712	192	16.3712	463
27.62	9.03168	16.382	448	16.382	477	16.382	571	16.382	202	16.382	445
27.64	7.05813	16.3929	420	16.3929	458	16.3929	624	16.3929	181	16.3929	445
27.66	5.79104	16.4037	402	16.4037	466	16.4037	571	16.4037	187	16.4037	434
27.68	4.93326	16.4146	434	16.4146	497	16.4146	581	16.4146	174	16.4146	436
27.7	4.33609	16.4255	409	16.4255	437	16.4255	541	16.4255	162	16.4255	398
27.72	3.92027	16.4364	408	16.4364	453	16.4364	569	16.4364	172	16.4364	422
27.74	3.64036	16.4472	447	16.4472	478	16.4472	587	16.4472	193	16.4472	425
27.76	3.46951	16.4581	429	16.4581	469	16.4581	571	16.4581	186	16.4581	442
27.78	3.39292	16.4689	428	16.4689	492	16.4689	555	16.4689	157	16.4689	389
27.8	3.40482	16.4798	448	16.4798	456	16.4798	572	16.4798	183	16.4798	409
27.82	3.5075	16.4907	442	16.4907	480	16.4907	515	16.4907	197	16.4907	431
27.84	3.71176	16.5016	437	16.5016	465	16.5016	599	16.5016	172	16.5016	400
27.86	4.03923	16.5124	437	16.5124	532	16.5124	534	16.5124	185	16.5124	424
27.88	4.52748	16.5233	415	16.5233	497	16.5233	563	16.5233	165	16.5233	437
27.9	5.24166	16.5342	395	16.5342	534	16.5342	536	16.5342	198	16.5342	420
27.92	6.3025	16.545	430	16.545	478	16.545	553	16.545	175	16.545	424
27.94	7.95048	16.5559	397	16.5559	509	16.5559	573	16.5559	203	16.5559	452
27.96	10.661	16.5667	440	16.5667	489	16.5667	558	16.5667	188	16.5667	409
27.98	15.2669	16.5776	414	16.5776	476	16.5776	509	16.5776	157	16.5776	438
28	22.9261	16.5885	444	16.5885	470	16.5885	601	16.5885	159	16.5885	414
28.02	34.5777	16.5994	450	16.5994	493	16.5994	586	16.5994	155	16.5994	412
28.04	48.7224	16.6102	426	16.6102	427	16.6102	559	16.6102	181	16.6102	397
28.06	56.8331	16.6211	433	16.6211	469	16.6211	576	16.6211	171	16.6211	410
28.08	50.2023	16.6319	422	16.6319	450	16.6319	544	16.6319	177	16.6319	453
28.1	36.1734	16.6428	471	16.6428	463	16.6428	549	16.6428	176	16.6428	409
28.12	24.0889	16.6537	393	16.6537	463	16.6537	586	16.6537	192	16.6537	425
28.14	16.0245	16.6645	435	16.6645	467	16.6645	569	16.6645	155	16.6645	412
28.16	11.1551	16.6754	417	16.6754	504	16.6754	548	16.6754	163	16.6754	408
28.18	8.30641	16.6863	426	16.6863	471	16.6863	556	16.6863	185	16.6863	409
28.2	6.64167	16.6972	444	16.6972	477	16.6972	565	16.6972	155	16.6972	404
28.22	5.57948	16.708	427	16.708	474	16.708	601	16.708	171	16.708	430
28.24	4.90093	16.7189	445	16.7189	472	16.7189	538	16.7189	163	16.7189	401
28.26	4.48325	16.7297	461	16.7297	473	16.7297	547	16.7297	195	16.7297	405
28.28	4.26828	16.7406	426	16.7406	485	16.7406	553	16.7406	158	16.7406	419
28.3	4.23445	16.7515	422	16.7515	497	16.7515	592	16.7515	184	16.7515	417
28.32	4.39085	16.7624	440	16.7624	482	16.7624	591	16.7624	185	16.7624	424
28.34	4.78797	16.7732	446	16.7732	481	16.7732	577	16.7732	172	16.7732	440
28.36	5.54938	16.7841	418	16.7841	449	16.7841	554	16.7841	170	16.7841	446
28.38	6.92116	16.795	415	16.795	477	16.795	581	16.795	165	16.795	442
28.4	9.30088	16.8058	410	16.8058	471	16.8058	526	16.8058	170	16.8058	472
28.42	13.1583	16.8167	441	16.8167	476	16.8167	549	16.8167	196	16.8167	439
28.44	18.604	16.8275	459	16.8275	504	16.8275	609	16.8275	165	16.8275	397
28.46	23.9624	16.8384	404	16.8384	474	16.8384	566	16.8384	164	16.8384	405
28.48	25.0594	16.8493	427	16.8493	484	16.8493	566	16.8493	194	16.8493	409
28.5	21.593	16.8601	433	16.8601	462	16.8601	607	16.8601	205	16.8601	442
28.52	18.1837	16.871	470	16.871	493	16.871	600	16.871	166	16.871	467
28.54	17.5077	16.8819	428	16.8819	515	16.8819	580	16.8819	174	16.8819	425
28.56	20.166	16.8927	481	16.8927	512	16.8927	572	16.8927	174	16.8927	420
28.58	25.5313	16.9036	480	16.9036	539	16.9036	623	16.9036	191	16.9036	445
28.6	30.1349	16.9145	430	16.9145	491	16.9145	586	16.9145	160	16.9145	442
28.62	28.3694	16.9253	416	16.9253	496	16.9253	562	16.9253	166	16.9253	418
28.64	21.4469	16.9362	423	16.9362	527	16.9362	587	16.9362	181	16.9362	437
28.66	14.6564	16.9471	464	16.9471	503	16.9471	612	16.9471	160	16.9471	455
28.68	9.86898	16.9579	450	16.9579	511	16.9579	602	16.9579	172	16.9579	416
28.7	6.86881	16.9688	436	16.9688	518	16.9688	605	16.9688	180	16.9688	395
28.72	5.05573	16.9797	464	16.9797	545	16.9797	619	16.9797	177	16.9797	470
28.74	3.93242	16.9905	440	16.9905	531	16.9905	595	16.9905	176	16.9905	455
28.76	3.19114	17.0014	435	17.0014	516	17.0014	607	17.0014	184	17.0014	469
28.78	2.6688	17.0123	423	17.0123	499	17.0123	640	17.0123	162	17.0123	445
28.8	2.28264	17.0231	463	17.0231	535	17.0231	642	17.0231	148	17.0231	462
28.82	1.9879	17.034	442	17.034	520	17.034	617	17.034	173	17.034	471
28.84	1.72802	17.0449	463	17.0449	548	17.0449	625	17.0449	189	17.0449	472
28.86	1.54596	17.0557	490	17.0557	528	17.0557	589	17.0557	163	17.0557	471
28.88	1.39939	17.0666	520	17.0666	534	17.0666	598	17.0666	153	17.0666	458
28.9	1.2801	17.0775	517	17.0775	493	17.0775	624	17.0775	162	17.0775	465
28.92	1.18223	17.0883	503	17.0883	547	17.0883	615	17.0883	195	17.0883	478
28.94	1.10153	17.0992	475	17.0992	499	17.0992	650	17.0992	195	17.0992	443
28.96	1.03484	17.1101	455	17.1101	505	17.1101	641	17.1101	193	17.1101	480
28.98	0.92868	17.1209	452	17.1209	509	17.1209	611	17.1209	188	17.1209	415
29	0.88491	17.1318	474	17.1318	499	17.1318	616	17.1318	156	17.1318	499
29.02	0.84966	17.1427	512	17.1427	512	17.1427	614	17.1427	171	17.1427	454
29.04	0.82195	17.1535	448	17.1535	517	17.1535	597	17.1535	170	17.1535	447
29.06	0.80106	17.1644	472	17.1644	483	17.1644	637	17.1644	192	17.1644	475
29.08	0.7865	17.1753	460	17.1753	476	17.1753	557	17.1753	185	17.1753	421
29.1	0.77796	17.1861	486	17.1861	524	17.1861	592	17.1861	179	17.1861	458
29.12	0.8534	17.197	446	17.197	500	17.197	609	17.197	182	17.197	443
29.14	0.85889	17.2079	467	17.2079	523	17.2079	617	17.2079	180	17.2079	470
29.16	0.87063	17.2187	450	17.2187	533	17.2187	673	17.2187	181	17.2187	469
29.18	0.88902	17.2296	466	17.2296	494	17.2296	582	17.2296	182	17.2296	442
29.2	0.91468	17.2405	482	17.2405	538	17.2405	649	17.2405	163	17.2405	480
29.22	0.9485	17.2513	444	17.2513	508	17.2513	585	17.2513	201	17.2513	447
29.24	0.9917	17.2622	448	17.2622	544	17.2622	601	17.2622	193	17.2622	449
29.26	1.04595	17.2731	449	17.2731	571	17.2731	581	17.2731	184	17.2731	453
29.28	1.11348	17.2839	459	17.2839	521	17.2839	583	17.2839	181	17.2839	439
29.3	1.19737	17.2948	438	17.2948	548	17.2948	610	17.2948	162	17.2948	481
29.32	1.30187	17.3057	459	17.3057	487	17.3057	643	17.3057	197	17.3057	468
29.34	1.433	17.3165	490	17.3165	535	17.3165	618	17.3165	174	17.3165	437
29.36	1.59953	17.3274	501	17.3274	501	17.3274	625	17.3274	158	17.3274	443
29.38	1.81495	17.3383	482	17.3383	527	17.3383	630	17.3383	188	17.3383	475
29.4	2.10194	17.3491	504	17.3491	500	17.3491	588	17.3491	184	17.3491	471
29.42	2.50201	17.36	481	17.36	560	17.36	638	17.36	161	17.36	472
29.44	3.09233	17.3709	455	17.3709	552	17.3709	583	17.3709	194	17.3709	438
29.46	4.00337	17.3817	462	17.3817	515	17.3817	605	17.3817	183	17.3817	468
29.48	5.41513	17.3926	514	17.3926	535	17.3926	622	17.3926	192	17.3926	449
29.5	7.48283	17.4035	459	17.4035	495	17.4035	607	17.4035	175	17.4035	442
29.52	9.97607	17.4143	506	17.4143	522	17.4143	601	17.4143	196	17.4143	442
29.54	11.925	17.4252	485	17.4252	488	17.4252	628	17.4252	179	17.4252	408
29.56	12.4477	17.4361	481	17.4361	516	17.4361	555	17.4361	189	17.4361	457
29.58	13.084	17.4469	460	17.4469	529	17.4469	642	17.4469	180	17.4469	489
29.6	15.7455	17.4578	496	17.4578	504	17.4578	602	17.4578	181	17.4578	455
29.62	21.4931	17.4687	488	17.4687	534	17.4687	705	17.4687	149	17.4687	468
29.64	30.3316	17.4795	461	17.4795	483	17.4795	644	17.4795	186	17.4795	431
29.66	38.8628	17.4904	444	17.4904	566	17.4904	665	17.4904	189	17.4904	458
29.68	39.1877	17.5013	512	17.5013	504	17.5013	648	17.5013	190	17.5013	446
29.7	30.6018	17.5121	488	17.5121	489	17.5121	644	17.5121	187	17.5121	498
29.72	20.8512	17.523	469	17.523	585	17.523	632	17.523	168	17.523	487
29.74	13.6989	17.5339	465	17.5339	523	17.5339	688	17.5339	164	17.5339	467
29.76	9.18887	17.5447	513	17.5447	531	17.5447	616	17.5447	212	17.5447	442
29.78	6.49749	17.5556	473	17.5556	571	17.5556	649	17.5556	193	17.5556	455
29.8	4.88092	17.5665	498	17.5665	530	17.5665	641	17.5665	160	17.5665	484
29.82	3.85542	17.5773	489	17.5773	536	17.5773	641	17.5773	198	17.5773	450
29.84	3.16016	17.5882	487	17.5882	546	17.5882	664	17.5882	191	17.5882	479
29.86	2.66406	17.5991	462	17.5991	518	17.5991	656	17.5991	210	17.5991	466
29.88	2.29843	17.6099	465	17.6099	563	17.6099	632	17.6099	178	17.6099	480
29.9	2.02348	17.6208	477	17.6208	535	17.6208	633	17.6208	199	17.6208	484
29.92	1.81411	17.6317	527	17.6317	597	17.6317	652	17.6317	187	17.6317	513
29.94	1.65373	17.6425	493	17.6425	599	17.6425	659	17.6425	188	17.6425	476
29.96	1.51086	17.6534	560	17.6534	577	17.6534	635	17.6534	221	17.6534	496
29.98	1.41851	17.6643	498	17.6643	554	17.6643	642	17.6643	191	17.6643	485
30	1.35054	17.6751	471	17.6751	597	17.6751	678	17.6751	182	17.6751	478
30.02	1.30327	17.686	534	17.686	591	17.686	643	17.686	194	17.686	490
30.04	1.27435	17.6969	569	17.6969	544	17.6969	698	17.6969	193	17.6969	492
30.06	1.2627	17.7077	531	17.7077	594	17.7077	707	17.7077	174	17.7077	482
30.08	1.24247	17.7186	541	17.7186	580	17.7186	710	17.7186	204	17.7186	456
30.1	1.26924	17.7295	535	17.7295	547	17.7295	717	17.7295	185	17.7295	525
30.12	1.32054	17.7403	529	17.7403	496	17.7403	652	17.7403	187	17.7403	493
30.14	1.43402	17.7512	530	17.7512	561	17.7512	673	17.7512	178	17.7512	488
30.16	1.54789	17.7621	559	17.7621	494	17.7621	719	17.7621	193	17.7621	535
30.18	1.67308	17.7729	531	17.7729	538	17.7729	715	17.7729	203	17.7729	528
30.2	1.76268	17.7838	506	17.7838	542	17.7838	692	17.7838	227	17.7838	550
30.22	1.81904	17.7947	513	17.7947	533	17.7947	640	17.7947	214	17.7947	490
30.24	1.89547	17.8055	547	17.8055	575	17.8055	706	17.8055	208	17.8055	542
30.26	2.03081	17.8164	514	17.8164	555	17.8164	667	17.8164	188	17.8164	526
30.28	2.21145	17.8273	548	17.8273	518	17.8273	660	17.8273	202	17.8273	471
30.3	2.45325	17.8381	541	17.8381	535	17.8381	697	17.8381	221	17.8381	498
30.32	2.76634	17.849	542	17.849	445	17.849	678	17.849	205	17.849	520
30.34	3.16857	17.8599	566	17.8599	500	17.8599	687	17.8599	222	17.8599	524
30.36	3.68854	17.8707	548	17.8707	517	17.8707	686	17.8707	230	17.8707	497
30.38	4.37041	17.8816	547	17.8816	505	17.8816	705	17.8816	219	17.8816	534
30.4	5.2839	17.8925	587	17.8925	573	17.8925	698	17.8925	199	17.8925	494
30.42	6.54691	17.9033	495	17.9033	568	17.9033	722	17.9033	204	17.9033	486
30.44	8.37977	17.9142	560	17.9142	557	17.9142	716	17.9142	220	17.9142	454
30.46	11.2217	17.9251	559	17.9251	560	17.9251	703	17.9251	236	17.9251	506
30.48	15.914	17.9359	543	17.9359	527	17.9359	668	17.9359	199	17.9359	493
30.5	23.8358	17.9468	549	17.9468	548	17.9468	746	17.9468	200	17.9468	536
30.52	36.6908	17.9577	554	17.9577	523	17.9577	671	17.9577	215	17.9577	515
30.54	55.2091	17.9685	542	17.9685	562	17.9685	683	17.9685	216	17.9685	511
30.56	74.4904	17.9794	544	17.9794	531	17.9794	735	17.9794	212	17.9794	529
30.58	79.3239	17.9902	505	17.9902	535	17.9902	714	17.9902	213	17.9902	508
30.6	64.169	18.0011	540	18.0011	518	18.0011	669	18.0011	235	18.0011	518
30.62	44.0913	18.012	551	18.012	479	18.012	720	18.012	214	18.012	501
30.64	28.7046	18.0228	555	18.0228	509	18.0228	714	18.0228	202	18.0228	520
30.66	18.8445	18.0337	561	18.0337	544	18.0337	677	18.0337	199	18.0337	509
30.68	12.9494	18.0446	504	18.0446	561	18.0446	614	18.0446	223	18.0446	520
30.7	9.43623	18.0555	595	18.0555	540	18.0555	659	18.0555	186	18.0555	478
30.72	7.26892	18.0663	558	18.0663	521	18.0663	629	18.0663	223	18.0663	514
30.74	5.79296	18.0772	546	18.0772	553	18.0772	714	18.0772	205	18.0772	526
30.76	4.74403	18.088	524	18.088	527	18.088	685	18.088	208	18.088	539
30.78	3.96921	18.0989	537	18.0989	524	18.0989	701	18.0989	197	18.0989	531
30.8	3.38161	18.1098	555	18.1098	535	18.1098	647	18.1098	219	18.1098	514
30.82	2.92714	18.1207	531	18.1207	526	18.1207	660	18.1207	216	18.1207	541
30.84	2.57011	18.1315	504	18.1315	505	18.1315	638	18.1315	189	18.1315	496
30.86	2.28621	18.1424	541	18.1424	553	18.1424	679	18.1424	195	18.1424	489
30.88	2.05848	18.1532	534	18.1532	502	18.1532	698	18.1532	206	18.1532	491
30.9	1.87488	18.1641	514	18.1641	556	18.1641	685	18.1641	186	18.1641	486
30.92	1.72679	18.175	472	18.175	551	18.175	687	18.175	199	18.175	513
30.94	1.60805	18.1858	483	18.1858	527	18.1858	663	18.1858	198	18.1858	462
30.96	1.51438	18.1967	492	18.1967	538	18.1967	694	18.1967	216	18.1967	493
30.98	1.44295	18.2076	520	18.2076	568	18.2076	628	18.2076	202	18.2076	510
31	1.38509	18.2185	493	18.2185	538	18.2185	659	18.2185	158	18.2185	522
31.02	1.35541	18.2293	540	18.2293	528	18.2293	617	18.2293	200	18.2293	501
31.04	1.34828	18.2402	538	18.2402	522	18.2402	704	18.2402	220	18.2402	532
31.06	1.36858	18.251	503	18.251	513	18.251	680	18.251	206	18.251	445
31.08	1.42732	18.2619	491	18.2619	529	18.2619	665	18.2619	200	18.2619	499
31.1	1.58141	18.2728	458	18.2728	538	18.2728	631	18.2728	186	18.2728	525
31.12	1.80643	18.2837	504	18.2837	533	18.2837	667	18.2837	181	18.2837	493
31.14	2.19799	18.2945	501	18.2945	529	18.2945	690	18.2945	188	18.2945	470
31.16	2.78028	18.3054	489	18.3054	518	18.3054	673	18.3054	196	18.3054	519
31.18	3.58926	18.3163	517	18.3163	564	18.3163	674	18.3163	188	18.3163	510
31.2	4.19626	18.3271	499	18.3271	493	18.3271	635	18.3271	203	18.3271	459
31.22	4.0215	18.338	542	18.338	528	18.338	689	18.338	194	18.338	504
31.24	3.30652	18.3488	492	18.3488	534	18.3488	659	18.3488	200	18.3488	470
31.26	2.64799	18.3597	497	18.3597	521	18.3597	693	18.3597	207	18.3597	467
31.28	2.23107	18.3706	545	18.3706	597	18.3706	656	18.3706	218	18.3706	499
31.3	2.02844	18.3815	477	18.3815	555	18.3815	746	18.3815	179	18.3815	481
31.32	1.97884	18.3923	484	18.3923	539	18.3923	679	18.3923	187	18.3923	531
31.34	2.03678	18.4032	510	18.4032	551	18.4032	669	18.4032	192	18.4032	502
31.36	2.18151	18.414	507	18.414	558	18.414	693	18.414	193	18.414	497
31.38	2.41343	18.4249	529	18.4249	539	18.4249	682	18.4249	192	18.4249	523
31.4	2.75075	18.4358	518	18.4358	509	18.4358	729	18.4358	196	18.4358	472
31.42	3.23279	18.4466	532	18.4466	550	18.4466	684	18.4466	168	18.4466	502
31.44	3.93668	18.4575	533	18.4575	513	18.4575	637	18.4575	200	18.4575	491
31.46	5.01784	18.4684	519	18.4684	527	18.4684	677	18.4684	176	18.4684	478
31.48	6.77981	18.4792	503	18.4792	568	18.4792	699	18.4792	178	18.4792	517
31.5	9.73947	18.4901	526	18.4901	539	18.4901	697	18.4901	183	18.4901	488
31.52	14.5822	18.501	559	18.501	568	18.501	663	18.501	207	18.501	491
31.54	21.7692	18.5118	498	18.5118	541	18.5118	729	18.5118	184	18.5118	462
31.56	30.0156	18.5227	556	18.5227	531	18.5227	710	18.5227	193	18.5227	480
31.58	33.8486	18.5336	485	18.5336	509	18.5336	632	18.5336	190	18.5336	479
31.6	29.4573	18.5444	457	18.5444	545	18.5444	710	18.5444	184	18.5444	471
31.62	22.23	18.5553	497	18.5553	565	18.5553	665	18.5553	212	18.5553	488
31.64	17.1099	18.5662	528	18.5662	521	18.5662	702	18.5662	182	18.5662	467
31.66	15.0401	18.577	511	18.577	548	18.577	694	18.577	208	18.577	487
31.68	15.2146	18.5879	517	18.5879	588	18.5879	661	18.5879	207	18.5879	516
31.7	15.3044	18.5988	523	18.5988	563	18.5988	655	18.5988	203	18.5988	506
31.72	13.1364	18.6096	544	18.6096	513	18.6096	702	18.6096	184	18.6096	486
31.74	9.81273	18.6205	545	18.6205	566	18.6205	702	18.6205	181	18.6205	546
31.76	7.03658	18.6314	526	18.6314	614	18.6314	693	18.6314	183	18.6314	512
31.78	5.1609	18.6422	530	18.6422	598	18.6422	693	18.6422	179	18.6422	482
31.8	3.99244	18.6531	508	18.6531	591	18.6531	614	18.6531	181	18.6531	524
31.82	3.28051	18.664	480	18.664	557	18.664	641	18.664	192	18.664	497
31.84	2.83976	18.6748	538	18.6748	598	18.6748	740	18.6748	178	18.6748	520
31.86	2.56135	18.6857	508	18.6857	544	18.6857	655	18.6857	208	18.6857	480
31.88	2.38917	18.6966	559	18.6966	539	18.6966	684	18.6966	176	18.6966	490
31.9	2.29562	18.7074	533	18.7074	510	18.7074	714	18.7074	182	18.7074	493
31.92	2.26761	18.7183	540	18.7183	528	18.7183	691	18.7183	206	18.7183	548
31.94	2.30059	18.7292	514	18.7292	612	18.7292	671	18.7292	187	18.7292	474
31.96	2.39654	18.74	550	18.74	567	18.74	706	18.74	187	18.74	463
31.98	2.56415	18.7509	547	18.7509	575	18.7509	734	18.7509	168	18.7509	506
32	2.82055	18.7618	543	18.7618	596	18.7618	698	18.7618	210	18.7618	481
32.02	3.19591	18.7726	546	18.7726	555	18.7726	725	18.7726	200	18.7726	495
32.04	3.66765	18.7835	534	18.7835	562	18.7835	722	18.7835	183	18.7835	483
32.06	4.5151	18.7944	540	18.7944	554	18.7944	697	18.7944	174	18.7944	566
32.08	5.83422	18.8052	508	18.8052	580	18.8052	664	18.8052	172	18.8052	528
32.1	8.04192	18.8161	518	18.8161	602	18.8161	718	18.8161	184	18.8161	493
32.12	11.7703	18.827	523	18.827	538	18.827	744	18.827	177	18.827	536
32.14	17.7479	18.8378	525	18.8378	555	18.8378	663	18.8378	173	18.8378	483
32.16	26.0935	18.8487	566	18.8487	547	18.8487	667	18.8487	201	18.8487	489
32.18	33.9964	18.8596	530	18.8596	566	18.8596	689	18.8596	186	18.8596	505
32.2	34.5881	18.8704	500	18.8704	552	18.8704	730	18.8704	196	18.8704	510
32.22	27.247	18.8813	545	18.8813	570	18.8813	706	18.8813	210	18.8813	496
32.24	18.8167	18.8922	524	18.8922	576	18.8922	719	18.8922	188	18.8922	517
32.26	12.6583	18.903	520	18.903	607	18.903	692	18.903	188	18.903	512
32.28	8.83126	18.9139	528	18.9139	579	18.9139	708	18.9139	181	18.9139	501
32.3	6.62887	18.9248	546	18.9248	624	18.9248	731	18.9248	170	18.9248	501
32.32	5.40496	18.9356	542	18.9356	591	18.9356	729	18.9356	205	18.9356	508
32.34	4.74781	18.9465	554	18.9465	569	18.9465	734	18.9465	192	18.9465	513
32.36	4.44819	18.9574	551	18.9574	630	18.9574	676	18.9574	199	18.9574	494
32.38	4.42218	18.9682	536	18.9682	578	18.9682	684	18.9682	176	18.9682	515
32.4	4.66189	18.9791	518	18.9791	559	18.9791	737	18.9791	220	18.9791	527
32.42	5.2299	18.99	542	18.99	565	18.99	706	18.99	193	18.99	512
32.44	6.29787	19.0008	518	19.0008	580	19.0008	748	19.0008	189	19.0008	528
32.46	8.22091	19.0117	555	19.0117	565	19.0117	698	19.0117	205	19.0117	530
32.48	11.5926	19.0226	523	19.0226	537	19.0226	703	19.0226	177	19.0226	526
32.5	17.1472	19.0334	512	19.0334	604	19.0334	718	19.0334	206	19.0334	530
32.52	25.1819	19.0443	541	19.0443	618	19.0443	687	19.0443	190	19.0443	518
32.54	33.5056	19.0552	579	19.0552	581	19.0552	664	19.0552	198	19.0552	528
32.56	35.4951	19.066	550	19.066	592	19.066	691	19.066	194	19.066	560
32.58	28.9597	19.0769	550	19.0769	548	19.0769	683	19.0769	199	19.0769	549
32.6	20.5353	19.0878	591	19.0878	601	19.0878	703	19.0878	184	19.0878	513
32.62	14.396	19.0986	546	19.0986	661	19.0986	718	19.0986	194	19.0986	548
32.64	10.8348	19.1095	524	19.1095	637	19.1095	722	19.1095	178	19.1095	522
32.66	9.01094	19.1204	603	19.1204	646	19.1204	719	19.1204	213	19.1204	570
32.68	7.66482	19.1312	548	19.1312	686	19.1312	748	19.1312	185	19.1312	544
32.7	6.14335	19.1421	565	19.1421	675	19.1421	774	19.1421	204	19.1421	569
32.72	4.75869	19.153	582	19.153	711	19.153	811	19.153	202	19.153	592
32.74	3.74076	19.1638	613	19.1638	713	19.1638	807	19.1638	215	19.1638	575
32.76	3.05401	19.1747	553	19.1747	773	19.1747	737	19.1747	173	19.1747	587
32.78	2.60293	19.1856	581	19.1856	755	19.1856	742	19.1856	167	19.1856	572
32.8	2.30589	19.1964	595	19.1964	835	19.1964	736	19.1964	214	19.1964	597
32.82	2.10891	19.2073	592	19.2073	836	19.2073	804	19.2073	204	19.2073	618
32.84	1.98133	19.2182	656	19.2182	969	19.2182	832	19.2182	178	19.2182	601
32.86	1.90726	19.229	667	19.229	966	19.229	825	19.229	218	19.229	639
32.88	1.87923	19.2399	702	19.2399	999	19.2399	831	19.2399	190	19.2399	601
32.9	1.89506	19.2508	723	19.2508	1007	19.2508	872	19.2508	231	19.2508	663
32.92	1.95693	19.2616	743	19.2616	1064	19.2616	886	19.2616	210	19.2616	665
32.94	2.07157	19.2725	752	19.2725	1072	19.2725	877	19.2725	214	19.2725	694
32.96	2.28403	19.2834	836	19.2834	1080	19.2834	877	19.2834	232	19.2834	735
32.98	2.55312	19.2942	871	19.2942	1067	19.2942	896	19.2942	211	19.2942	702
33	2.95022	19.3051	811	19.3051	993	19.3051	959	19.3051	216	19.3051	714
33.02	3.55285	19.316	850	19.316	967	19.316	955	19.316	229	19.316	746
33.04	4.486	19.3268	856	19.3268	938	19.3268	990	19.3268	209	19.3268	717
33.06	6.10631	19.3377	782	19.3377	905	19.3377	996	19.3377	205	19.3377	784
33.08	8.84651	19.3486	851	19.3486	877	19.3486	1017	19.3486	218	19.3486	808
33.1	13.2395	19.3594	861	19.3594	844	19.3594	978	19.3594	227	19.3594	782
33.12	19.3612	19.3703	781	19.3703	943	19.3703	1025	19.3703	213	19.3703	768
33.14	25.1088	19.3812	855	19.3812	871	19.3812	945	19.3812	226	19.3812	802
33.16	25.4529	19.392	818	19.392	939	19.392	982	19.392	213	19.392	792
33.18	20.0373	19.4029	757	19.4029	950	19.4029	1014	19.4029	241	19.4029	782
33.2	13.8696	19.4138	721	19.4138	1033	19.4138	980	19.4138	257	19.4138	768
33.22	9.37421	19.4246	740	19.4246	992	19.4246	1027	19.4246	209	19.4246	750
33.24	6.58177	19.4355	781	19.4355	1136	19.4355	1019	19.4355	261	19.4355	765
33.26	4.97299	19.4464	837	19.4464	1165	19.4464	1077	19.4464	260	19.4464	813
33.28	4.0758	19.4572	857	19.4572	1163	19.4572	1063	19.4572	237	19.4572	835
33.3	3.58994	19.4681	859	19.4681	1115	19.4681	992	19.4681	241	19.4681	825
33.32	3.3628	19.479	956	19.479	1058	19.479	1069	19.479	213	19.479	870
33.34	3.33319	19.4898	842	19.4898	1014	19.4898	1086	19.4898	249	19.4898	842
33.36	3.49639	19.5007	900	19.5007	930	19.5007	1046	19.5007	242	19.5007	871
33.38	3.90192	19.5116	889	19.5116	845	19.5116	1094	19.5116	237	19.5116	912
33.4	4.68069	19.5224	926	19.5224	853	19.5224	1069	19.5224	256	19.5224	855
33.42	6.085	19.5333	874	19.5333	775	19.5333	1063	19.5333	239	19.5333	815
33.44	8.49136	19.5441	854	19.5441	756	19.5441	1019	19.5441	236	19.5441	835
33.46	12.2639	19.555	856	19.555	693	19.555	1038	19.555	238	19.555	792
33.48	17.1615	19.5659	851	19.5659	624	19.5659	1094	19.5659	261	19.5659	781
33.5	20.8307	19.5768	839	19.5768	639	19.5768	1063	19.5768	222	19.5768	801
33.52	19.9593	19.5876	768	19.5876	630	19.5876	1014	19.5876	244	19.5876	833
33.54	16.3294	19.5985	739	19.5985	586	19.5985	1003	19.5985	234	19.5985	822
33.56	13.6541	19.6093	759	19.6093	607	19.6093	976	19.6093	213	19.6093	803
33.58	13.159	19.6202	716	19.6202	566	19.6202	968	19.6202	223	19.6202	809
33.6	14.3514	19.6311	696	19.6311	629	19.6311	969	19.6311	257	19.6311	764
33.62	15.0732	19.642	687	19.642	595	19.642	986	19.642	256	19.642	735
33.64	13.1077	19.6528	644	19.6528	592	19.6528	917	19.6528	197	19.6528	724
33.66	9.73908	19.6637	561	19.6637	579	19.6637	890	19.6637	212	19.6637	715
33.68	6.85423	19.6745	595	19.6745	628	19.6745	847	19.6745	238	19.6745	730
33.7	4.93762	19.6854	597	19.6854	579	19.6854	886	19.6854	204	19.6854	635
33.72	3.76196	19.6963	562	19.6963	598	19.6963	811	19.6963	207	19.6963	691
33.74	3.06309	19.7071	587	19.7071	592	19.7071	838	19.7071	210	19.7071	667
33.76	2.64471	19.718	584	19.718	619	19.718	822	19.718	214	19.718	627
33.78	2.39225	19.7289	567	19.7289	624	19.7289	793	19.7289	220	19.7289	624
33.8	2.2478	19.7398	539	19.7398	553	19.7398	754	19.7398	207	19.7398	670
33.82	2.18415	19.7506	558	19.7506	569	19.7506	770	19.7506	230	19.7506	678
33.84	2.18982	19.7615	537	19.7615	585	19.7615	810	19.7615	196	19.7615	627
33.86	2.26296	19.7723	564	19.7723	606	19.7723	775	19.7723	220	19.7723	640
33.88	2.40981	19.7832	570	19.7832	585	19.7832	801	19.7832	226	19.7832	604
33.9	2.64623	19.7941	560	19.7941	557	19.7941	739	19.7941	203	19.7941	618
33.92	3.00092	19.805	534	19.805	626	19.805	729	19.805	231	19.805	618
33.94	3.52928	19.8158	539	19.8158	554	19.8158	729	19.8158	219	19.8158	624
33.96	4.34057	19.8267	522	19.8267	569	19.8267	758	19.8267	214	19.8267	643
33.98	5.70307	19.8376	515	19.8376	563	19.8376	744	19.8376	199	19.8376	600
34	7.92399	19.8484	526	19.8484	603	19.8484	732	19.8484	209	19.8484	643
34.02	11.6226	19.8593	517	19.8593	618	19.8593	700	19.8593	201	19.8593	595
34.04	17.4848	19.8701	567	19.8701	592	19.8701	734	19.8701	205	19.8701	615
34.06	25.2484	19.881	531	19.881	598	19.881	738	19.881	207	19.881	576
34.08	31.4213	19.8919	579	19.8919	533	19.8919	708	19.8919	181	19.8919	610
34.1	30.0349	19.9028	537	19.9028	606	19.9028	701	19.9028	179	19.9028	572
34.12	22.7449	19.9136	573	19.9136	609	19.9136	712	19.9136	179	19.9136	592
34.14	15.5516	19.9245	522	19.9245	615	19.9245	703	19.9245	186	19.9245	603
34.16	10.5589	19.9353	541	19.9353	625	19.9353	775	19.9353	198	19.9353	614
34.18	7.53872	19.9462	552	19.9462	608	19.9462	709	19.9462	178	19.9462	579
34.2	5.84094	19.9571	564	19.9571	592	19.9571	729	19.9571	193	19.9571	569
34.22	4.93385	19.9679	558	19.9679	580	19.9679	732	19.9679	198	19.9679	587
34.24	4.50131	19.9788	532	19.9788	620	19.9788	747	19.9788	189	19.9788	557
34.26	4.39827	19.9897	572	19.9897	598	19.9897	713	19.9897	233	19.9897	541
34.28	4.58987	20.0006	561	20.0006	620	20.0006	721	20.0006	199	20.0006	544
34.3	5.13026	20.0114	549	20.0114	635	20.0114	768	20.0114	207	20.0114	571
34.32	6.19387	20.0223	542	20.0223	630	20.0223	706	20.0223	191	20.0223	562
34.34	8.14513	20.0331	556	20.0331	651	20.0331	757	20.0331	200	20.0331	537
34.36	11.582	20.044	538	20.044	672	20.044	726	20.044	211	20.044	584
34.38	17.2108	20.0549	548	20.0549	690	20.0549	700	20.0549	194	20.0549	577
34.4	25.1879	20.0657	561	20.0657	674	20.0657	715	20.0657	185	20.0657	578
34.42	32.9094	20.0766	592	20.0766	709	20.0766	747	20.0766	197	20.0766	589
34.44	33.7178	20.0875	519	20.0875	723	20.0875	783	20.0875	196	20.0875	585
34.46	26.6044	20.0983	628	20.0983	718	20.0983	840	20.0983	232	20.0983	580
34.48	18.211	20.1092	642	20.1092	764	20.1092	733	20.1092	215	20.1092	597
34.5	11.9844	20.1201	619	20.1201	767	20.1201	772	20.1201	216	20.1201	558
34.52	8.03683	20.1309	661	20.1309	844	20.1309	794	20.1309	190	20.1309	573
34.54	5.67726	20.1418	616	20.1418	936	20.1418	763	20.1418	190	20.1418	631
34.56	4.25835	20.1527	638	20.1527	916	20.1527	818	20.1527	190	20.1527	635
34.58	3.35655	20.1635	693	20.1635	1013	20.1635	839	20.1635	239	20.1635	634
34.6	2.74236	20.1744	673	20.1744	1015	20.1744	840	20.1744	202	20.1744	634
34.62	2.30053	20.1853	675	20.1853	1071	20.1853	880	20.1853	190	20.1853	638
34.64	1.94731	20.1961	665	20.1961	1061	20.1961	872	20.1961	244	20.1961	689
34.66	1.69583	20.207	775	20.207	1112	20.207	903	20.207	208	20.207	689
34.68	1.5	20.2179	731	20.2179	1169	20.2179	913	20.2179	180	20.2179	694
34.7	1.34528	20.2287	769	20.2287	1104	20.2287	933	20.2287	195	20.2287	722
34.72	1.22172	20.2396	823	20.2396	1014	20.2396	938	20.2396	185	20.2396	766
34.74	1.12229	20.2505	864	20.2505	875	20.2505	977	20.2505	227	20.2505	757
34.76	1.04197	20.2613	844	20.2613	893	20.2613	1068	20.2613	198	20.2613	787
34.78	1.00638	20.2722	836	20.2722	776	20.2722	924	20.2722	218	20.2722	748
34.8	0.95518	20.2831	823	20.2831	762	20.2831	1022	20.2831	242	20.2831	796
34.82	0.91487	20.2939	787	20.2939	684	20.2939	1018	20.2939	209	20.2939	802
34.84	0.88407	20.3048	776	20.3048	646	20.3048	1035	20.3048	209	20.3048	750
34.86	0.86184	20.3157	800	20.3157	708	20.3157	1017	20.3157	230	20.3157	801
34.88	0.85509	20.3265	833	20.3265	646	20.3265	955	20.3265	261	20.3265	764
34.9	0.84937	20.3374	725	20.3374	654	20.3374	909	20.3374	219	20.3374	743
34.92	0.8526	20.3483	715	20.3483	600	20.3483	926	20.3483	231	20.3483	763
34.94	0.86612	20.3591	725	20.3591	561	20.3591	905	20.3591	248	20.3591	770
34.96	0.89114	20.37	687	20.37	667	20.37	946	20.37	208	20.37	708
34.98	0.90812	20.3809	675	20.3809	626	20.3809	863	20.3809	210	20.3809	666
35	0.9425	20.3917	686	20.3917	602	20.3917	885	20.3917	216	20.3917	684
35.02	0.96641	20.4026	593	20.4026	617	20.4026	875	20.4026	210	20.4026	740
35.04	0.99055	20.4135	605	20.4135	635	20.4135	807	20.4135	234	20.4135	689
35.06	1.02759	20.4243	630	20.4243	659	20.4243	912	20.4243	210	20.4243	678
35.08	1.07013	20.4352	627	20.4352	644	20.4352	822	20.4352	196	20.4352	666
35.1	1.14268	20.4461	631	20.4461	604	20.4461	784	20.4461	236	20.4461	665
35.12	1.23508	20.4569	567	20.4569	700	20.4569	755	20.4569	214	20.4569	648
35.14	1.35038	20.4678	628	20.4678	626	20.4678	815	20.4678	191	20.4678	665
35.16	1.49361	20.4787	582	20.4787	612	20.4787	822	20.4787	201	20.4787	635
35.18	1.67221	20.4895	522	20.4895	636	20.4895	791	20.4895	223	20.4895	640
35.2	1.89705	20.5004	568	20.5004	618	20.5004	780	20.5004	202	20.5004	628
35.22	2.18421	20.5113	556	20.5113	627	20.5113	822	20.5113	219	20.5113	652
35.24	2.55793	20.5221	553	20.5221	640	20.5221	810	20.5221	211	20.5221	644
35.26	3.05535	20.533	553	20.533	573	20.533	800	20.533	213	20.533	592
35.28	3.73377	20.5439	557	20.5439	596	20.5439	733	20.5439	187	20.5439	589
35.3	4.68434	20.5547	587	20.5547	640	20.5547	768	20.5547	191	20.5547	653
35.32	6.05675	20.5656	561	20.5656	622	20.5656	719	20.5656	190	20.5656	634
35.34	8.1198	20.5765	544	20.5765	638	20.5765	741	20.5765	195	20.5765	663
35.36	11.4454	20.5873	595	20.5873	644	20.5873	777	20.5873	174	20.5873	594
35.38	17.0424	20.5982	608	20.5982	637	20.5982	811	20.5982	219	20.5982	651
35.4	26.0148	20.6091	557	20.6091	658	20.6091	765	20.6091	186	20.6091	600
35.42	38.3697	20.6199	594	20.6199	726	20.6199	778	20.6199	189	20.6199	621
35.44	49.4122	20.6308	623	20.6308	666	20.6308	725	20.6308	197	20.6308	621
35.46	49.0707	20.6417	641	20.6417	755	20.6417	722	20.6417	190	20.6417	608
35.48	37.7197	20.6525	598	20.6525	757	20.6525	791	20.6525	203	20.6525	661
35.5	25.424	20.6634	604	20.6634	869	20.6634	762	20.6634	180	20.6634	698
35.52	16.5516	20.6743	605	20.6743	871	20.6743	794	20.6743	202	20.6743	615
35.54	10.9991	20.6851	643	20.6851	936	20.6851	830	20.6851	217	20.6851	610
35.56	7.67327	20.696	637	20.696	967	20.696	783	20.696	208	20.696	664
35.58	5.69586	20.7069	656	20.7069	1002	20.7069	887	20.7069	200	20.7069	690
35.6	4.43959	20.7177	689	20.7177	1063	20.7177	823	20.7177	214	20.7177	632
35.62	3.6208	20.7286	764	20.7286	1071	20.7286	849	20.7286	188	20.7286	687
35.64	3.01111	20.7395	753	20.7395	1082	20.7395	938	20.7395	204	20.7395	684
35.66	2.56061	20.7503	799	20.7503	1084	20.7503	936	20.7503	209	20.7503	719
35.68	2.22053	20.7612	818	20.7612	1076	20.7612	975	20.7612	238	20.7612	744
35.7	1.96008	20.7721	818	20.7721	1113	20.7721	944	20.7721	207	20.7721	757
35.72	1.75886	20.7829	849	20.7829	1030	20.7829	984	20.7829	186	20.7829	782
35.74	1.60304	20.7938	888	20.7938	915	20.7938	1024	20.7938	210	20.7938	807
35.76	1.49432	20.8047	836	20.8047	867	20.8047	1005	20.8047	217	20.8047	771
35.78	1.40429	20.8155	854	20.8155	874	20.8155	1031	20.8155	264	20.8155	890
35.8	1.3399	20.8264	841	20.8264	799	20.8264	951	20.8264	235	20.8264	776
35.82	1.2992	20.8373	821	20.8373	727	20.8373	1090	20.8373	223	20.8373	772
35.84	1.28172	20.8481	802	20.8481	650	20.8481	984	20.8481	234	20.8481	835
35.86	1.28696	20.859	858	20.859	620	20.859	943	20.859	258	20.859	799
35.88	1.30989	20.8699	760	20.8699	660	20.8699	1004	20.8699	242	20.8699	828
35.9	1.33685	20.8807	792	20.8807	637	20.8807	954	20.8807	218	20.8807	825
35.92	1.3334	20.8916	726	20.8916	653	20.8916	889	20.8916	271	20.8916	771
35.94	1.38029	20.9025	700	20.9025	581	20.9025	914	20.9025	211	20.9025	785
35.96	1.45801	20.9133	708	20.9133	617	20.9133	902	20.9133	237	20.9133	749
35.98	1.5735	20.9242	666	20.9242	624	20.9242	928	20.9242	230	20.9242	725
36	1.7346	20.9351	631	20.9351	587	20.9351	873	20.9351	220	20.9351	730
36.02	1.95371	20.9459	643	20.9459	599	20.9459	835	20.9459	235	20.9459	712
36.04	2.25112	20.9568	618	20.9568	588	20.9568	843	20.9568	224	20.9568	620
36.06	2.66069	20.9677	577	20.9677	576	20.9677	834	20.9677	216	20.9677	680
36.08	3.24311	20.9785	602	20.9785	599	20.9785	912	20.9785	225	20.9785	684
36.1	4.11661	20.9894	578	20.9894	579	20.9894	846	20.9894	215	20.9894	653
36.12	5.51477	21.0003	586	21.0003	564	21.0003	853	21.0003	202	21.0003	688
36.14	7.85483	21.0111	627	21.0111	607	21.0111	831	21.0111	211	21.0111	618
36.16	11.7404	21.022	553	21.022	581	21.022	821	21.022	195	21.022	638
36.18	17.733	21.0329	582	21.0329	557	21.0329	768	21.0329	214	21.0329	638
36.2	25.3695	21.0437	555	21.0437	579	21.0437	778	21.0437	220	21.0437	648
36.22	30.7543	21.0546	606	21.0546	570	21.0546	753	21.0546	205	21.0546	601
36.24	28.7093	21.0655	571	21.0655	604	21.0655	717	21.0655	219	21.0655	601
36.26	22.1965	21.0763	554	21.0763	606	21.0763	693	21.0763	212	21.0763	646
36.28	16.766	21.0872	538	21.0872	597	21.0872	728	21.0872	185	21.0872	603
36.3	13.9785	21.0981	505	21.0981	596	21.0981	735	21.0981	186	21.0981	610
36.32	12.9788	21.1089	501	21.1089	598	21.1089	744	21.1089	202	21.1089	609
36.34	11.6764	21.1198	536	21.1198	586	21.1198	730	21.1198	197	21.1198	587
36.36	9.17679	21.1307	541	21.1307	608	21.1307	734	21.1307	178	21.1307	609
36.38	6.64033	21.1415	501	21.1415	538	21.1415	733	21.1415	192	21.1415	594
36.4	4.76606	21.1524	539	21.1524	556	21.1524	663	21.1524	177	21.1524	592
36.42	3.53311	21.1633	500	21.1633	576	21.1633	780	21.1633	196	21.1633	584
36.44	2.7495	21.1741	517	21.1741	557	21.1741	719	21.1741	184	21.1741	573
36.46	2.24288	21.185	563	21.185	569	21.185	737	21.185	187	21.185	509
36.48	1.89917	21.1959	536	21.1959	616	21.1959	710	21.1959	196	21.1959	571
36.5	1.67594	21.2067	519	21.2067	597	21.2067	722	21.2067	200	21.2067	571
36.52	1.49534	21.2176	561	21.2176	590	21.2176	728	21.2176	191	21.2176	544
36.54	1.3598	21.2284	541	21.2284	575	21.2284	766	21.2284	172	21.2284	580
36.56	1.25777	21.2393	512	21.2393	610	21.2393	749	21.2393	187	21.2393	574
36.58	1.18181	21.2502	573	21.2502	580	21.2502	703	21.2502	191	21.2502	581
36.6	1.12704	21.2611	527	21.2611	590	21.2611	759	21.2611	211	21.2611	582
36.62	1.0903	21.2719	570	21.2719	607	21.2719	727	21.2719	195	21.2719	542
36.64	1.06989	21.2828	561	21.2828	554	21.2828	778	21.2828	203	21.2828	604
36.66	1.06551	21.2936	566	21.2936	551	21.2936	737	21.2936	187	21.2936	579
36.68	1.07853	21.3045	534	21.3045	657	21.3045	723	21.3045	177	21.3045	563
36.7	1.11198	21.3154	525	21.3154	588	21.3154	752	21.3154	181	21.3154	564
36.72	1.16974	21.3263	570	21.3263	590	21.3263	718	21.3263	169	21.3263	559
36.74	1.25233	21.3371	569	21.3371	598	21.3371	704	21.3371	191	21.3371	569
36.76	1.34458	21.348	549	21.348	577	21.348	718	21.348	182	21.348	599
36.78	1.41615	21.3589	584	21.3589	611	21.3589	718	21.3589	189	21.3589	522
36.8	1.47502	21.3697	570	21.3697	639	21.3697	663	21.3697	173	21.3697	484
36.82	1.55998	21.3806	543	21.3806	661	21.3806	655	21.3806	208	21.3806	566
36.84	1.69099	21.3914	534	21.3914	620	21.3914	750	21.3914	188	21.3914	517
36.86	1.87773	21.4023	518	21.4023	622	21.4023	745	21.4023	194	21.4023	552
36.88	2.13186	21.4132	571	21.4132	640	21.4132	712	21.4132	173	21.4132	547
36.9	2.47305	21.4241	553	21.4241	621	21.4241	640	21.4241	175	21.4241	564
36.92	2.93497	21.4349	555	21.4349	623	21.4349	734	21.4349	178	21.4349	548
36.94	3.52971	21.4458	545	21.4458	576	21.4458	782	21.4458	164	21.4458	551
36.96	4.46548	21.4566	511	21.4566	636	21.4566	688	21.4566	163	21.4566	551
36.98	5.91784	21.4675	544	21.4675	597	21.4675	720	21.4675	188	21.4675	549
37	8.30846	21.4784	571	21.4784	640	21.4784	729	21.4784	187	21.4784	505
37.02	12.3213	21.4892	582	21.4892	691	21.4892	679	21.4892	168	21.4892	490
37.04	18.7194	21.5001	584	21.5001	756	21.5001	725	21.5001	178	21.5001	555
37.06	27.7056	21.511	544	21.511	754	21.511	691	21.511	180	21.511	564
37.08	36.4759	21.5219	593	21.5219	784	21.5219	722	21.5219	188	21.5219	570
37.1	37.915	21.5327	597	21.5327	828	21.5327	731	21.5327	192	21.5327	573
37.12	31.2073	21.5436	591	21.5436	907	21.5436	764	21.5436	181	21.5436	557
37.14	23.7972	21.5544	602	21.5544	939	21.5544	779	21.5544	153	21.5544	577
37.16	19.5427	21.5653	633	21.5653	1026	21.5653	784	21.5653	198	21.5653	569
37.18	18.139	21.5762	634	21.5762	1183	21.5762	795	21.5762	198	21.5762	641
37.2	16.9632	21.5871	640	21.5871	1217	21.5871	815	21.5871	197	21.5871	622
37.22	13.8382	21.5979	669	21.5979	1334	21.5979	796	21.5979	193	21.5979	709
37.24	10.049	21.6088	694	21.6088	1383	21.6088	868	21.6088	177	21.6088	727
37.26	7.06354	21.6196	784	21.6196	1420	21.6196	880	21.6196	190	21.6196	799
37.28	5.06126	21.6305	776	21.6305	1345	21.6305	889	21.6305	197	21.6305	893
37.3	3.78963	21.6414	756	21.6414	1408	21.6414	996	21.6414	213	21.6414	873
37.32	2.99043	21.6522	857	21.6522	1259	21.6522	1004	21.6522	200	21.6522	841
37.34	2.45029	21.6631	768	21.6631	1169	21.6631	954	21.6631	214	21.6631	833
37.36	2.06907	21.674	746	21.674	1049	21.674	987	21.674	231	21.674	780
37.38	1.78748	21.6848	809	21.6848	910	21.6848	1004	21.6848	208	21.6848	772
37.4	1.57357	21.6957	823	21.6957	856	21.6957	971	21.6957	208	21.6957	784
37.42	1.40835	21.7066	833	21.7066	796	21.7066	941	21.7066	219	21.7066	802
37.44	1.29016	21.7174	757	21.7174	691	21.7174	945	21.7174	234	21.7174	781
37.46	1.19056	21.7283	720	21.7283	666	21.7283	845	21.7283	170	21.7283	786
37.48	1.11439	21.7392	716	21.7392	654	21.7392	938	21.7392	230	21.7392	700
37.5	1.05853	21.75	695	21.75	580	21.75	879	21.75	174	21.75	752
37.52	1.02194	21.7609	748	21.7609	590	21.7609	934	21.7609	205	21.7609	725
37.54	1.00589	21.7718	700	21.7718	608	21.7718	942	21.7718	204	21.7718	689
37.56	1.01384	21.7826	695	21.7826	580	21.7826	918	21.7826	221	21.7826	705
37.58	1.04974	21.7935	631	21.7935	569	21.7935	937	21.7935	190	21.7935	698
37.6	1.11091	21.8044	579	21.8044	561	21.8044	876	21.8044	195	21.8044	700
37.62	1.16938	21.8152	605	21.8152	578	21.8152	851	21.8152	221	21.8152	743
37.64	1.183	21.8261	618	21.8261	600	21.8261	833	21.8261	181	21.8261	713
37.66	1.17122	21.837	634	21.837	611	21.837	769	21.837	202	21.837	690
37.68	1.1811	21.8478	562	21.8478	608	21.8478	836	21.8478	218	21.8478	658
37.7	1.20312	21.8587	595	21.8587	600	21.8587	791	21.8587	211	21.8587	629
37.72	1.29866	21.8696	567	21.8696	594	21.8696	730	21.8696	197	21.8696	625
37.74	1.44439	21.8804	560	21.8804	599	21.8804	743	21.8804	178	21.8804	607
37.76	1.65234	21.8913	534	21.8913	609	21.8913	742	21.8913	196	21.8913	606
37.78	1.94628	21.9022	525	21.9022	541	21.9022	756	21.9022	184	21.9022	668
37.8	2.37195	21.913	541	21.913	593	21.913	720	21.913	201	21.913	587
37.82	3.05149	21.9239	529	21.9239	585	21.9239	749	21.9239	183	21.9239	591
37.84	4.10707	21.9348	505	21.9348	577	21.9348	726	21.9348	188	21.9348	551
37.86	5.89022	21.9456	518	21.9456	581	21.9456	710	21.9456	205	21.9456	581
37.88	8.85734	21.9565	538	21.9565	565	21.9565	713	21.9565	193	21.9565	569
37.9	13.4033	21.9674	552	21.9674	590	21.9674	693	21.9674	173	21.9674	571
37.92	19.045	21.9782	534	21.9782	554	21.9782	668	21.9782	193	21.9782	553
37.94	22.5828	21.9891	498	21.9891	548	21.9891	672	21.9891	170	21.9891	599
37.96	20.292	22	572	22	563	22	708	22	201	22	568
37.98	14.7408	22.0108	533	22.0108	557	22.0108	688	22.0108	198	22.0108	603
38	9.82485	22.0217	549	22.0217	607	22.0217	679	22.0217	201	22.0217	590
38.02	6.50843	22.0326	544	22.0326	550	22.0326	670	22.0326	172	22.0326	629
38.04	4.49249	22.0434	540	22.0434	582	22.0434	688	22.0434	183	22.0434	615
38.06	3.30562	22.0543	572	22.0543	638	22.0543	697	22.0543	188	22.0543	575
38.08	2.58859	22.0652	530	22.0652	592	22.0652	735	22.0652	193	22.0652	591
38.1	2.12957	22.076	569	22.076	620	22.076	708	22.076	167	22.076	565
38.12	1.81992	22.0869	540	22.0869	656	22.0869	681	22.0869	161	22.0869	534
38.14	1.61049	22.0978	548	22.0978	655	22.0978	715	22.0978	167	22.0978	555
38.16	1.46225	22.1086	574	22.1086	675	22.1086	690	22.1086	170	22.1086	568
38.18	1.36357	22.1195	597	22.1195	672	22.1195	677	22.1195	180	22.1195	559
38.2	1.30475	22.1304	545	22.1304	690	22.1304	723	22.1304	169	22.1304	542
38.22	1.28064	22.1412	603	22.1412	637	22.1412	789	22.1412	183	22.1412	575
38.24	1.28972	22.1521	548	22.1521	639	22.1521	731	22.1521	174	22.1521	575
38.26	1.33773	22.163	620	22.163	664	22.163	730	22.163	190	22.163	547
38.28	1.42281	22.1738	587	22.1738	625	22.1738	759	22.1738	185	22.1738	594
38.3	1.56049	22.1847	575	22.1847	643	22.1847	677	22.1847	153	22.1847	582
38.32	1.77343	22.1956	562	22.1956	625	22.1956	748	22.1956	184	22.1956	530
38.34	2.10717	22.2064	598	22.2064	638	22.2064	692	22.2064	170	22.2064	575
38.36	2.65353	22.2173	566	22.2173	604	22.2173	718	22.2173	169	22.2173	586
38.38	3.58029	22.2282	545	22.2282	624	22.2282	773	22.2282	178	22.2282	576
38.4	5.13734	22.239	592	22.239	619	22.239	754	22.239	181	22.239	573
38.42	7.57423	22.2499	610	22.2499	715	22.2499	802	22.2499	191	22.2499	603
38.44	10.7718	22.2608	599	22.2608	717	22.2608	754	22.2608	210	22.2608	564
38.46	13.2373	22.2716	601	22.2716	694	22.2716	784	22.2716	189	22.2716	581
38.48	12.5645	22.2825	594	22.2825	743	22.2825	736	22.2825	171	22.2825	615
38.5	9.56913	22.2934	621	22.2934	679	22.2934	819	22.2934	159	22.2934	574
38.52	6.68005	22.3042	623	22.3042	726	22.3042	758	22.3042	167	22.3042	590
38.54	4.70275	22.3151	585	22.3151	749	22.3151	770	22.3151	182	22.3151	584
38.56	3.53292	22.326	615	22.326	689	22.326	761	22.326	182	22.326	626
38.58	2.87355	22.3368	628	22.3368	738	22.3368	752	22.3368	156	22.3368	609
38.6	2.58464	22.3477	613	22.3477	645	22.3477	753	22.3477	201	22.3477	615
38.62	2.51419	22.3586	584	22.3586	648	22.3586	787	22.3586	182	22.3586	597
38.64	2.62369	22.3694	628	22.3694	630	22.3694	724	22.3694	168	22.3694	615
38.66	2.93004	22.3803	632	22.3803	597	22.3803	743	22.3803	186	22.3803	579
38.68	3.55267	22.3912	579	22.3912	592	22.3912	790	22.3912	179	22.3912	612
38.7	4.66971	22.402	653	22.402	567	22.402	733	22.402	179	22.402	612
38.72	6.53674	22.4129	604	22.4129	586	22.4129	720	22.4129	190	22.4129	583
38.74	9.32653	22.4238	585	22.4238	531	22.4238	708	22.4238	164	22.4238	557
38.76	12.5534	22.4346	559	22.4346	542	22.4346	759	22.4346	181	22.4346	604
38.78	14.2264	22.4455	564	22.4455	591	22.4455	736	22.4455	179	22.4455	585
38.8	13.193	22.4564	576	22.4564	619	22.4564	740	22.4564	190	22.4564	565
38.82	11.669	22.4672	534	22.4672	540	22.4672	724	22.4672	162	22.4672	570
38.84	11.4893	22.4781	531	22.4781	609	22.4781	709	22.4781	175	22.4781	554
38.86	12.5896	22.489	525	22.489	511	22.489	695	22.489	190	22.489	575
38.88	13.1259	22.4998	524	22.4998	486	22.4998	703	22.4998	177	22.4998	598
38.9	11.2922	22.5107	573	22.5107	508	22.5107	722	22.5107	174	22.5107	567
38.92	8.36036	22.5216	513	22.5216	504	22.5216	721	22.5216	160	22.5216	588
38.94	5.9459	22.5324	554	22.5324	531	22.5324	673	22.5324	173	22.5324	531
38.96	4.39048	22.5433	498	22.5433	518	22.5433	725	22.5433	171	22.5433	591
38.98	3.45252	22.5542	504	22.5542	555	22.5542	767	22.5542	193	22.5542	542
39	2.93258	22.565	522	22.565	520	22.565	723	22.565	179	22.565	561
39.02	2.66577	22.5759	495	22.5759	488	22.5759	661	22.5759	172	22.5759	542
39.04	2.56018	22.5868	479	22.5868	548	22.5868	699	22.5868	197	22.5868	548
39.06	2.58339	22.5976	473	22.5976	514	22.5976	634	22.5976	190	22.5976	543
39.08	2.70736	22.6085	481	22.6085	543	22.6085	678	22.6085	164	22.6085	548
39.1	2.94849	22.6194	460	22.6194	523	22.6194	634	22.6194	180	22.6194	528
39.12	3.33482	22.6302	529	22.6302	518	22.6302	665	22.6302	164	22.6302	531
39.14	3.92317	22.6411	531	22.6411	528	22.6411	708	22.6411	156	22.6411	540
39.16	4.82905	22.652	496	22.652	527	22.652	666	22.652	153	22.652	505
39.18	6.28857	22.6628	490	22.6628	553	22.6628	676	22.6628	173	22.6628	484
39.2	8.75028	22.6737	476	22.6737	509	22.6737	652	22.6737	151	22.6737	513
39.22	12.9286	22.6846	536	22.6846	536	22.6846	666	22.6846	162	22.6846	485
39.24	19.6535	22.6954	482	22.6954	561	22.6954	682	22.6954	178	22.6954	524
39.26	29.0837	22.7063	496	22.7063	555	22.7063	646	22.7063	182	22.7063	515
39.28	38.0868	22.7172	480	22.7172	514	22.7172	648	22.7172	154	22.7172	487
39.3	38.8836	22.728	464	22.728	557	22.728	634	22.728	169	22.728	484
39.32	30.5513	22.7389	483	22.7389	506	22.7389	651	22.7389	173	22.7389	485
39.34	20.8619	22.7497	477	22.7497	512	22.7497	653	22.7497	169	22.7497	536
39.36	13.7256	22.7606	507	22.7606	522	22.7606	638	22.7606	164	22.7606	567
39.38	9.23752	22.7715	483	22.7715	517	22.7715	665	22.7715	157	22.7715	504
39.4	6.59169	22.7824	449	22.7824	541	22.7824	679	22.7824	138	22.7824	507
39.42	5.02231	22.7932	493	22.7932	559	22.7932	643	22.7932	163	22.7932	531
39.44	4.09186	22.8041	492	22.8041	509	22.8041	694	22.8041	177	22.8041	495
39.46	3.53665	22.8149	485	22.8149	517	22.8149	660	22.8149	180	22.8149	507
39.48	3.23754	22.8258	510	22.8258	514	22.8258	637	22.8258	145	22.8258	496
39.5	3.18562	22.8367	505	22.8367	571	22.8367	668	22.8367	155	22.8367	525
39.52	3.4301	22.8475	503	22.8475	579	22.8475	636	22.8475	186	22.8475	458
39.54	4.06316	22.8584	452	22.8584	591	22.8584	667	22.8584	153	22.8584	520
39.56	5.14671	22.8693	502	22.8693	532	22.8693	662	22.8693	165	22.8693	534
39.58	6.45076	22.8802	525	22.8802	541	22.8802	686	22.8802	165	22.8802	453
39.6	7.07156	22.891	507	22.891	564	22.891	657	22.891	165	22.891	491
39.62	6.48233	22.9019	495	22.9019	563	22.9019	657	22.9019	182	22.9019	519
39.64	5.66231	22.9127	504	22.9127	558	22.9127	693	22.9127	176	22.9127	494
39.66	5.41401	22.9236	492	22.9236	515	22.9236	680	22.9236	149	22.9236	527
39.68	5.6894	22.9345	485	22.9345	580	22.9345	648	22.9345	174	22.9345	480
39.7	5.70524	22.9454	476	22.9454	576	22.9454	605	22.9454	157	22.9454	515
39.72	4.82211	22.9562	488	22.9562	569	22.9562	593	22.9562	183	22.9562	520
39.74	3.61268	22.9671	506	22.9671	564	22.9671	647	22.9671	175	22.9671	515
39.76	2.63624	22.9779	507	22.9779	578	22.9779	652	22.9779	154	22.9779	495
39.78	1.98645	22.9888	503	22.9888	576	22.9888	694	22.9888	177	22.9888	538
39.8	1.58286	22.9997	503	22.9997	563	22.9997	653	22.9997	159	22.9997	491
39.82	1.33451	23.0105	477	23.0105	604	23.0105	691	23.0105	158	23.0105	485
39.84	1.17675	23.0214	521	23.0214	549	23.0214	630	23.0214	153	23.0214	536
39.86	1.07251	23.0323	489	23.0323	565	23.0323	681	23.0323	180	23.0323	515
39.88	1.0028	23.0432	490	23.0432	539	23.0432	669	23.0432	189	23.0432	483
39.9	0.95804	23.054	546	23.054	531	23.054	697	23.054	164	23.054	484
39.92	0.9334	23.0649	542	23.0649	544	23.0649	663	23.0649	170	23.0649	504
39.94	0.91476	23.0757	521	23.0757	560	23.0757	661	23.0757	159	23.0757	475
39.96	0.92688	23.0866	491	23.0866	574	23.0866	637	23.0866	146	23.0866	474
39.98	0.9609	23.0975	513	23.0975	517	23.0975	607	23.0975	173	23.0975	458
40	1.02563	23.1084	503	23.1084	490	23.1084	676	23.1084	154	23.1084	491
40.02	1.13756	23.1192	508	23.1192	505	23.1192	697	23.1192	163	23.1192	553
40.04	1.32062	23.1301	514	23.1301	518	23.1301	632	23.1301	156	23.1301	514
40.06	1.59631	23.141	483	23.141	492	23.141	625	23.141	171	23.141	494
40.08	1.94237	23.1518	530	23.1518	494	23.1518	645	23.1518	162	23.1518	473
40.1	2.19881	23.1627	496	23.1627	540	23.1627	624	23.1627	152	23.1627	489
40.12	2.17671	23.1735	483	23.1735	566	23.1735	643	23.1735	142	23.1735	498
40.14	2.01008	23.1844	493	23.1844	525	23.1844	629	23.1844	138	23.1844	523
40.16	1.90672	23.1953	465	23.1953	529	23.1953	645	23.1953	173	23.1953	510
40.18	1.92724	23.2062	481	23.2062	495	23.2062	632	23.2062	167	23.2062	489
40.2	2.07149	23.217	517	23.217	518	23.217	680	23.217	149	23.217	499
40.22	2.33799	23.2279	480	23.2279	533	23.2279	617	23.2279	126	23.2279	486
40.24	2.73345	23.2387	527	23.2387	524	23.2387	582	23.2387	160	23.2387	495
40.26	3.33462	23.2496	454	23.2496	549	23.2496	594	23.2496	160	23.2496	452
40.28	4.24963	23.2605	488	23.2605	514	23.2605	642	23.2605	162	23.2605	472
40.3	5.72245	23.2713	489	23.2713	538	23.2713	648	23.2713	149	23.2713	520
40.32	8.18999	23.2822	556	23.2822	556	23.2822	667	23.2822	173	23.2822	492
40.34	12.2708	23.2931	459	23.2931	556	23.2931	622	23.2931	150	23.2931	474
40.36	18.5596	23.3039	489	23.3039	566	23.3039	639	23.3039	173	23.3039	466
40.38	26.5173	23.3148	478	23.3148	596	23.3148	633	23.3148	154	23.3148	507
40.4	32.0204	23.3257	461	23.3257	550	23.3257	639	23.3257	176	23.3257	464
40.42	29.8901	23.3365	523	23.3365	610	23.3365	644	23.3365	130	23.3365	481
40.44	23.4685	23.3474	534	23.3474	632	23.3474	628	23.3474	159	23.3474	517
40.46	18.3828	23.3583	482	23.3583	661	23.3583	652	23.3583	161	23.3583	466
40.48	15.9235	23.3691	511	23.3691	680	23.3691	681	23.3691	178	23.3691	518
40.5	14.5166	23.38	496	23.38	724	23.38	696	23.38	176	23.38	510
40.52	12.0478	23.3909	531	23.3909	717	23.3909	706	23.3909	181	23.3909	526
40.54	8.89665	23.4017	554	23.4017	776	23.4017	691	23.4017	167	23.4017	540
40.56	6.31955	23.4126	585	23.4126	856	23.4126	701	23.4126	161	23.4126	567
40.58	4.56558	23.4235	598	23.4235	916	23.4235	751	23.4235	169	23.4235	594
40.6	3.44892	23.4343	602	23.4343	862	23.4343	740	23.4343	181	23.4343	569
40.62	2.77056	23.4452	610	23.4452	868	23.4452	784	23.4452	158	23.4452	617
40.64	2.31654	23.4561	601	23.4561	874	23.4561	730	23.4561	171	23.4561	576
40.66	2.01272	23.4669	664	23.4669	942	23.4669	804	23.4669	146	23.4669	613
40.68	1.80741	23.4778	681	23.4778	852	23.4778	824	23.4778	183	23.4778	661
40.7	1.67495	23.4887	670	23.4887	828	23.4887	813	23.4887	165	23.4887	635
40.72	1.6038	23.4995	620	23.4995	797	23.4995	814	23.4995	171	23.4995	664
40.74	1.59229	23.5104	665	23.5104	749	23.5104	754	23.5104	181	23.5104	653
40.76	1.6498	23.5213	647	23.5213	689	23.5213	837	23.5213	149	23.5213	652
40.78	1.76757	23.5321	693	23.5321	749	23.5321	801	23.5321	167	23.5321	638
40.8	2.08122	23.543	675	23.543	680	23.543	827	23.543	157	23.543	684
40.82	2.66319	23.5539	652	23.5539	722	23.5539	794	23.5539	177	23.5539	639
40.84	3.6663	23.5647	693	23.5647	729	23.5647	797	23.5647	157	23.5647	704
40.86	5.20915	23.5756	617	23.5756	721	23.5756	775	23.5756	175	23.5756	684
40.88	7.06684	23.5865	620	23.5865	712	23.5865	841	23.5865	146	23.5865	672
40.9	8.06816	23.5973	673	23.5973	719	23.5973	804	23.5973	174	23.5973	712
40.92	7.1187	23.6082	645	23.6082	749	23.6082	840	23.6082	158	23.6082	664
40.94	5.2609	23.6191	643	23.6191	672	23.6191	812	23.6191	200	23.6191	685
40.96	3.69982	23.6299	622	23.6299	660	23.6299	751	23.6299	170	23.6299	674
40.98	2.68459	23.6408	644	23.6408	671	23.6408	810	23.6408	170	23.6408	695
41	2.10429	23.6517	615	23.6517	587	23.6517	837	23.6517	169	23.6517	691
41.02	1.81184	23.6625	589	23.6625	633	23.6625	791	23.6625	176	23.6625	636
41.04	1.70286	23.6734	606	23.6734	582	23.6734	771	23.6734	188	23.6734	681
41.06	1.72975	23.6843	597	23.6843	560	23.6843	719	23.6843	163	23.6843	663
41.08	1.91426	23.6951	628	23.6951	557	23.6951	764	23.6951	194	23.6951	643
41.1	2.32164	23.706	553	23.706	500	23.706	726	23.706	160	23.706	631
41.12	3.08892	23.7169	556	23.7169	542	23.7169	755	23.7169	185	23.7169	619
41.14	4.39785	23.7277	595	23.7277	524	23.7277	724	23.7277	164	23.7277	649
41.16	6.34432	23.7386	570	23.7386	517	23.7386	748	23.7386	181	23.7386	671
41.18	8.48703	23.7495	524	23.7495	504	23.7495	795	23.7495	186	23.7495	589
41.2	9.21336	23.7603	525	23.7603	506	23.7603	679	23.7603	167	23.7603	575
41.22	7.67127	23.7712	484	23.7712	518	23.7712	684	23.7712	167	23.7712	580
41.24	5.42712	23.7821	505	23.7821	513	23.7821	670	23.7821	177	23.7821	621
41.26	3.65923	23.7929	492	23.7929	496	23.7929	657	23.7929	159	23.7929	562
41.28	2.51321	23.8038	494	23.8038	499	23.8038	650	23.8038	166	23.8038	538
41.3	1.82626	23.8147	440	23.8147	491	23.8147	608	23.8147	178	23.8147	561
41.32	1.41683	23.8255	482	23.8255	517	23.8255	664	23.8255	171	23.8255	512
41.34	1.16275	23.8364	493	23.8364	471	23.8364	641	23.8364	171	23.8364	574
41.36	0.99489	23.8473	462	23.8473	465	23.8473	632	23.8473	162	23.8473	533
41.38	0.87833	23.8581	464	23.8581	475	23.8581	625	23.8581	159	23.8581	482
41.4	0.79907	23.869	473	23.869	439	23.869	620	23.869	155	23.869	536
41.42	0.73951	23.8799	467	23.8799	487	23.8799	623	23.8799	173	23.8799	501
41.44	0.69726	23.8907	456	23.8907	525	23.8907	620	23.8907	145	23.8907	541
41.46	0.66838	23.9016	494	23.9016	498	23.9016	602	23.9016	178	23.9016	516
41.48	0.65029	23.9125	461	23.9125	508	23.9125	598	23.9125	170	23.9125	513
41.5	0.64131	23.9233	447	23.9233	511	23.9233	619	23.9233	164	23.9233	541
41.52	0.64039	23.9342	468	23.9342	539	23.9342	630	23.9342	152	23.9342	446
41.54	0.64697	23.9451	457	23.9451	482	23.9451	622	23.9451	131	23.9451	494
41.56	0.66088	23.9559	433	23.9559	504	23.9559	639	23.9559	160	23.9559	502
41.58	0.68121	23.9668	469	23.9668	521	23.9668	613	23.9668	153	23.9668	484
41.6	0.71073	23.9777	461	23.9777	478	23.9777	599	23.9777	180	23.9777	512
41.62	0.74927	23.9885	455	23.9885	474	23.9885	615	23.9885	155	23.9885	488
41.64	0.79818	23.9994	463	23.9994	485	23.9994	631	23.9994	152	23.9994	488
41.66	0.85902	24.0103	431	24.0103	456	24.0103	662	24.0103	162	24.0103	465
41.68	0.93311	24.0211	479	24.0211	469	24.0211	613	24.0211	159	24.0211	499
41.7	1.02204	24.032	464	24.032	516	24.032	553	24.032	181	24.032	478
41.72	1.13074	24.0429	400	24.0429	478	24.0429	579	24.0429	148	24.0429	440
41.74	1.26681	24.0537	499	24.0537	505	24.0537	564	24.0537	144	24.0537	451
41.76	1.43932	24.0646	463	24.0646	513	24.0646	607	24.0646	155	24.0646	470
41.78	1.66065	24.0755	445	24.0755	516	24.0755	588	24.0755	134	24.0755	464
41.8	1.94948	24.0863	414	24.0863	468	24.0863	631	24.0863	128	24.0863	426
41.82	2.33611	24.0972	428	24.0972	533	24.0972	623	24.0972	142	24.0972	455
41.84	2.87454	24.1081	462	24.1081	497	24.1081	582	24.1081	154	24.1081	497
41.86	3.66848	24.1189	472	24.1189	484	24.1189	583	24.1189	154	24.1189	451
41.88	4.88571	24.1298	465	24.1298	477	24.1298	630	24.1298	145	24.1298	475
41.9	6.91333	24.1407	483	24.1407	510	24.1407	590	24.1407	151	24.1407	458
41.92	10.1557	24.1515	435	24.1515	530	24.1515	623	24.1515	148	24.1515	426
41.94	14.9175	24.1624	420	24.1624	511	24.1624	585	24.1624	138	24.1624	496
41.96	20.4568	24.1733	436	24.1733	537	24.1733	569	24.1733	134	24.1733	453
41.98	23.7003	24.1841	450	24.1841	529	24.1841	643	24.1841	165	24.1841	464
42	23.1648	24.195	471	24.195	551	24.195	638	24.195	146	24.195	426
42.02	22.6171	24.2059	489	24.2059	547	24.2059	628	24.2059	165	24.2059	457
42.04	24.8231	24.2167	521	24.2167	527	24.2167	628	24.2167	143	24.2167	433
42.06	28.4762	24.2276	491	24.2276	556	24.2276	599	24.2276	143	24.2276	482
42.08	28.2641	24.2385	521	24.2385	526	24.2385	633	24.2385	140	24.2385	495
42.1	22.4026	24.2493	472	24.2493	566	24.2493	675	24.2493	145	24.2493	518
42.12	15.5075	24.2602	484	24.2602	595	24.2602	648	24.2602	141	24.2602	484
42.14	10.3343	24.2711	499	24.2711	562	24.2711	645	24.2711	144	24.2711	490
42.16	7.03232	24.2819	488	24.2819	550	24.2819	683	24.2819	148	24.2819	505
42.18	5.0146	24.2928	538	24.2928	531	24.2928	640	24.2928	155	24.2928	529
42.2	3.78303	24.3037	473	24.3037	521	24.3037	698	24.3037	185	24.3037	495
42.22	2.99171	24.3145	453	24.3145	543	24.3145	648	24.3145	126	24.3145	526
42.24	2.44991	24.3254	477	24.3254	490	24.3254	661	24.3254	134	24.3254	494
42.26	2.06061	24.3362	533	24.3362	478	24.3362	662	24.3362	142	24.3362	494
42.28	1.77312	24.3471	527	24.3471	492	24.3471	642	24.3471	160	24.3471	487
42.3	1.55883	24.358	520	24.358	514	24.358	638	24.358	136	24.358	497
42.32	1.40129	24.3688	471	24.3688	489	24.3688	632	24.3688	144	24.3688	496
42.34	1.29292	24.3797	441	24.3797	495	24.3797	612	24.3797	141	24.3797	483
42.36	1.22784	24.3906	494	24.3906	464	24.3906	638	24.3906	143	24.3906	482
42.38	1.23166	24.4015	471	24.4015	518	24.4015	569	24.4015	142	24.4015	476
42.4	1.31566	24.4123	436	24.4123	493	24.4123	681	24.4123	141	24.4123	474
42.42	1.49262	24.4232	484	24.4232	502	24.4232	560	24.4232	146	24.4232	449
42.44	1.71863	24.434	467	24.434	476	24.434	612	24.434	118	24.434	469
42.46	1.80715	24.4449	471	24.4449	499	24.4449	601	24.4449	164	24.4449	467
42.48	1.61561	24.4558	491	24.4558	516	24.4558	611	24.4558	176	24.4558	423
42.5	1.34349	24.4667	476	24.4667	498	24.4667	605	24.4667	152	24.4667	493
42.52	1.10272	24.4775	385	24.4775	480	24.4775	599	24.4775	137	24.4775	454
42.54	0.9487	24.4884	439	24.4884	525	24.4884	600	24.4884	142	24.4884	484
42.56	0.86377	24.4992	408	24.4992	519	24.4992	606	24.4992	166	24.4992	469
42.58	0.82707	24.5101	452	24.5101	523	24.5101	623	24.5101	134	24.5101	442
42.6	0.82581	24.521	479	24.521	541	24.521	593	24.521	136	24.521	491
42.62	0.85743	24.5318	507	24.5318	540	24.5318	588	24.5318	146	24.5318	402
42.64	0.93032	24.5427	461	24.5427	613	24.5427	631	24.5427	178	24.5427	449
42.66	1.0571	24.5536	461	24.5536	582	24.5536	633	24.5536	163	24.5536	483
42.68	1.28906	24.5645	480	24.5645	608	24.5645	647	24.5645	147	24.5645	500
42.7	1.65554	24.5753	477	24.5753	667	24.5753	609	24.5753	150	24.5753	478
42.72	2.15665	24.5862	503	24.5862	698	24.5862	615	24.5862	149	24.5862	465
42.74	2.63825	24.597	452	24.597	713	24.597	601	24.597	159	24.597	504
42.76	2.86426	24.6079	449	24.6079	783	24.6079	655	24.6079	142	24.6079	456
42.78	3.06961	24.6188	512	24.6188	836	24.6188	678	24.6188	162	24.6188	513
42.8	3.52147	24.6297	535	24.6297	925	24.6297	688	24.6297	152	24.6297	475
42.82	4.25625	24.6405	576	24.6405	1003	24.6405	669	24.6405	180	24.6405	540
42.84	4.66587	24.6514	591	24.6514	1123	24.6514	702	24.6514	155	24.6514	596
42.86	4.1178	24.6623	629	24.6623	1243	24.6623	713	24.6623	157	24.6623	597
42.88	3.0987	24.6731	651	24.6731	1275	24.6731	764	24.6731	146	24.6731	652
42.9	2.23806	24.684	732	24.684	1345	24.684	839	24.684	156	24.684	631
42.92	1.66866	24.6948	740	24.6948	1321	24.6948	931	24.6948	181	24.6948	692
42.94	1.32867	24.7057	752	24.7057	1280	24.7057	930	24.7057	158	24.7057	777
[truncated: 488 more rows]

## Sheet: F2e
	PZDBH		Zr-PZDB
Relative Transmitance	Wavenumber (cm^(-1))	Relative Transmitance	Wavenumber (cm^(-1))
3996.46	1.00358	3996.46	1.00142
3994.53	1.00345	3994.53	1.00112
3992.61	1.00336	3992.61	1.00094
3990.68	1.00343	3990.68	1.00099
3988.75	1.00353	3988.75	1.00113
3986.82	1.00337	3986.82	1.00122
3984.89	1.00299	3984.89	1.0012
3982.96	1.00268	3982.96	1.0011
3981.03	1.0026	3981.03	1.00104
3979.1	1.00249	3979.1	1.00104
3977.18	1.00223	3977.18	1.00096
3975.25	1.00215	3975.25	1.00076
3973.32	1.00239	3973.32	1.00068
3971.39	1.00266	3971.39	1.00078
3969.46	1.00267	3969.46	1.00086
3967.53	1.00238	3967.53	1.00083
3965.6	1.002	3965.6	1.00074
3963.67	1.00182	3963.67	1.00059
3961.74	1.00188	3961.74	1.00041
3959.82	1.00176	3959.82	1.00036
3957.89	1.00141	3957.89	1.00037
3955.96	1.00116	3955.96	1.00037
3954.03	1.0009	3954.03	1.00038
3952.1	1.00054	3952.1	1.00033
3950.17	1.00041	3950.17	1.00005
3948.24	1.00054	3948.24	0.99976
3946.31	1.00019	3946.31	0.99985
3944.39	0.99972	3944.39	1
3942.46	1	3942.46	0.9998
3940.53	1.00003	3940.53	0.99969
3938.6	0.9993	3938.6	0.9999
3936.67	0.99848	3936.67	1.00014
3934.74	0.99793	3934.74	1.00009
3932.81	0.99832	3932.81	0.99951
3930.88	0.99936	3930.88	0.99893
3928.96	0.99938	3928.96	0.99909
3927.03	0.99864	3927.03	0.99943
3925.1	0.99865	3925.1	0.99926
3923.17	0.99891	3923.17	0.99906
3921.24	0.99823	3921.24	0.99925
3919.31	0.9978	3919.31	0.99922
3917.38	0.99863	3917.38	0.99884
3915.45	0.99927	3915.45	0.99882
3913.52	0.99869	3913.52	0.99929
3911.6	0.99776	3911.6	0.99976
3909.67	0.99687	3909.67	1
3907.74	0.99563	3907.74	1
3905.81	0.9951	3905.81	0.99939
3903.88	0.99651	3903.88	0.99811
3901.95	0.99825	3901.95	0.99708
3900.02	0.99918	3900.02	0.99691
3898.09	0.99918	3898.09	0.99751
3896.17	0.99754	3896.17	0.99856
3894.24	0.99552	3894.24	0.99919
3892.31	0.99582	3892.31	0.99877
3890.38	0.99717	3890.38	0.99838
3888.45	0.99618	3888.45	0.99889
3886.52	0.99536	3886.52	0.99889
3884.59	0.99628	3884.59	0.99812
3882.66	0.99617	3882.66	0.99792
3880.74	0.99649	3880.74	0.99781
3878.81	0.99701	3878.81	0.99796
3876.88	0.99537	3876.88	0.99875
3874.95	0.9941	3874.95	0.99892
3873.02	0.9942	3873.02	0.99833
3871.09	0.995	3871.09	0.99767
3869.16	0.99642	3869.16	0.99715
3867.23	0.99583	3867.23	0.99741
3865.3	0.99489	3865.3	0.99762
3863.38	0.99598	3863.38	0.99731
3861.45	0.99625	3861.45	0.9976
3859.52	0.99444	3859.52	0.99839
3857.59	0.99151	3857.59	0.99905
3855.66	0.98958	3855.66	0.99897
3853.73	0.99423	3853.73	0.99672
3851.8	1	3851.8	0.99518
3849.87	0.99876	3849.87	0.99656
3847.95	0.99542	3847.95	0.99827
3846.02	0.99314	3846.02	0.99908
3844.09	0.9926	3844.09	0.99885
3842.16	0.99293	3842.16	0.99808
3840.23	0.99358	3840.23	0.99726
3838.3	0.99568	3838.3	0.99642
3836.37	0.99734	3836.37	0.99623
3834.44	0.99693	3834.44	0.99682
3832.52	0.99642	3832.52	0.99748
3830.59	0.99616	3830.59	0.99796
3828.66	0.9955	3828.66	0.99829
3826.73	0.9951	3826.73	0.99833
3824.8	0.9942	3824.8	0.99845
3822.87	0.99347	3822.87	0.99823
3820.94	0.99615	3820.94	0.99681
3819.01	0.99798	3819.01	0.99647
3817.09	0.99778	3817.09	0.99725
3815.16	0.99863	3815.16	0.99747
3813.23	0.99782	3813.23	0.998
3811.3	0.99529	3811.3	0.99895
3809.37	0.99368	3809.37	0.99935
3807.44	0.99482	3807.44	0.99862
3805.51	0.99605	3805.51	0.99793
3803.58	0.99537	3803.58	0.99783
3801.65	0.99707	3801.65	0.99701
3799.73	0.99917	3799.73	0.99657
3797.8	0.99846	3797.8	0.99725
3795.87	0.99804	3795.87	0.99786
3793.94	0.99767	3793.94	0.99849
3792.01	0.99659	3792.01	0.99913
3790.08	0.99584	3790.08	0.99937
3788.15	0.99554	3788.15	0.99933
3786.22	0.99583	3786.22	0.9991
3784.3	0.99654	3784.3	0.99889
3782.37	0.99644	3782.37	0.99902
3780.44	0.99658	3780.44	0.99894
3778.51	0.99789	3778.51	0.99859
3776.58	0.99809	3776.58	0.99889
3774.65	0.99684	3774.65	0.99959
3772.72	0.99572	3772.72	0.99986
3770.79	0.99629	3770.79	0.99925
3768.87	0.9978	3768.87	0.99834
3766.94	0.99818	3766.94	0.99811
3765.01	0.99807	3765.01	0.99834
3763.08	0.99736	3763.08	0.99885
3761.15	0.99654	3761.15	0.99906
3759.22	0.99753	3759.22	0.99841
3757.29	0.99835	3757.29	0.99804
3755.36	0.99678	3755.36	0.99855
3753.43	0.99511	3753.43	0.99868
3751.51	0.99728	3751.51	0.99712
3749.58	1.00068	3749.58	0.99553
3747.65	0.99929	3747.65	0.99611
3745.72	0.998	3745.72	0.99673
3743.79	1.0004	3743.79	0.99605
3741.86	1	3741.86	0.99621
3739.93	0.99633	3739.93	0.99725
3738	0.99372	3738	0.99755
3736.08	0.99514	3736.08	0.99632
3734.15	0.99894	3734.15	0.99512
3732.22	1	3732.22	0.99543
3730.29	0.99825	3730.29	0.9965
3728.36	0.99615	3728.36	0.99737
3726.43	0.99577	3726.43	0.99751
3724.5	0.99674	3724.5	0.99727
3722.57	0.99743	3722.57	0.99735
3720.65	0.99779	3720.65	0.99782
3718.72	0.99771	3718.72	0.99862
3716.79	0.99673	3716.79	0.99951
3714.86	0.99507	3714.86	0.99999
3712.93	0.99501	3712.93	0.99923
3711	0.99827	3711	0.99746
3709.07	1	3709.07	0.99715
3707.14	0.99845	3707.14	0.99819
3705.22	0.99605	3705.22	0.9992
3703.29	0.99507	3703.29	0.99947
3701.36	0.99607	3701.36	0.99909
3699.43	0.99626	3699.43	0.99911
3697.5	0.99502	3697.5	0.99957
3695.57	0.99358	3695.57	0.99991
3693.64	0.99209	3693.64	1
3691.71	0.99133	3691.71	0.99958
3689.78	0.99323	3689.78	0.99822
3687.86	0.99525	3687.86	0.99738
3685.93	0.99391	3685.93	0.99802
3684	0.99121	3684	0.99905
3682.07	0.98899	3682.07	0.9995
3680.14	0.98723	3680.14	0.99918
3678.21	0.98557	3678.21	0.99824
3676.28	0.98635	3676.28	0.99607
3674.35	0.9881	3674.35	0.99419
3672.43	0.98596	3672.43	0.99427
3670.5	0.98421	3670.5	0.99355
3668.57	0.98403	3668.57	0.99207
3666.64	0.9813	3666.64	0.992
3664.71	0.97738	3664.71	0.99208
3662.78	0.97421	3662.78	0.99133
3660.85	0.97141	3660.85	0.99019
3658.92	0.96859	3658.92	0.9889
3657	0.96687	3657	0.98684
3655.07	0.96532	3655.07	0.98491
3653.14	0.9617	3653.14	0.9842
3651.21	0.95812	3651.21	0.98256
3649.28	0.95844	3649.28	0.97827
3647.35	0.95858	3647.35	0.97572
3645.42	0.95468	3645.42	0.97618
3643.49	0.94962	3643.49	0.97677
3641.56	0.94529	3641.56	0.97648
3639.64	0.94173	3639.64	0.97562
3637.71	0.93818	3637.71	0.97466
3635.78	0.93456	3635.78	0.97358
3633.85	0.93085	3633.85	0.97247
3631.92	0.92685	3631.92	0.97156
3629.99	0.92397	3629.99	0.96964
3628.06	0.923	3628.06	0.96686
3626.13	0.91977	3626.13	0.96659
3624.21	0.9145	3624.21	0.96758
3622.28	0.90961	3622.28	0.96783
3620.35	0.90638	3620.35	0.96666
3618.42	0.9045	3618.42	0.9649
3616.49	0.90154	3616.49	0.96422
3614.56	0.89765	3614.56	0.96396
3612.63	0.89408	3612.63	0.96338
3610.7	0.89047	3610.7	0.96278
3608.78	0.88709	3608.78	0.96195
3606.85	0.88403	3606.85	0.96121
3604.92	0.88016	3604.92	0.9612
3602.99	0.87578	3602.99	0.96108
3601.06	0.87206	3601.06	0.96021
3599.13	0.86879	3599.13	0.95926
3597.2	0.86522	3597.2	0.95858
3595.27	0.86186	3595.27	0.95782
3593.34	0.85854	3593.34	0.95727
3591.42	0.85451	3591.42	0.95721
3589.49	0.85055	3589.49	0.95662
3587.56	0.84823	3587.56	0.95496
3585.63	0.846	3585.63	0.95408
3583.7	0.84209	3583.7	0.95438
3581.77	0.83778	3581.77	0.95451
3579.84	0.83395	3579.84	0.95413
3577.91	0.83041	3577.91	0.95355
3575.99	0.82685	3575.99	0.95292
3574.06	0.82321	3574.06	0.95236
3572.13	0.81924	3572.13	0.95195
3570.2	0.81493	3570.2	0.95126
3568.27	0.81133	3568.27	0.9494
3566.34	0.80885	3566.34	0.94718
3564.41	0.80555	3564.41	0.94677
3562.48	0.80092	3562.48	0.94724
3560.56	0.79615	3560.56	0.94723
3558.63	0.79169	3558.63	0.94682
3556.7	0.78728	3556.7	0.94632
3554.77	0.78306	3554.77	0.94559
3552.84	0.77933	3552.84	0.94453
3550.91	0.7758	3550.91	0.94357
3548.98	0.77213	3548.98	0.94283
3547.05	0.76891	3547.05	0.94186
3545.13	0.76609	3545.13	0.94086
3543.2	0.76245	3543.2	0.94033
3541.27	0.75795	3541.27	0.94
3539.34	0.75344	3539.34	0.93945
3537.41	0.74966	3537.41	0.93867
3535.48	0.74655	3535.48	0.93791
3533.55	0.74371	3533.55	0.93723
3531.62	0.74111	3531.62	0.93639
3529.69	0.73903	3529.69	0.93528
3527.77	0.73742	3527.77	0.93426
3525.84	0.73581	3525.84	0.93351
3523.91	0.73389	3523.91	0.93282
3521.98	0.73144	3521.98	0.93219
3520.05	0.72865	3520.05	0.93177
3518.12	0.72597	3518.12	0.93134
3516.19	0.72354	3516.19	0.93076
3514.26	0.72104	3514.26	0.93002
3512.34	0.7183	3512.34	0.92903
3510.41	0.71564	3510.41	0.92793
3508.48	0.71313	3508.48	0.92712
3506.55	0.71056	3506.55	0.92667
3504.62	0.70813	3504.62	0.92611
3502.69	0.70594	3502.69	0.92534
3500.76	0.70343	3500.76	0.92481
3498.83	0.70058	3498.83	0.92448
3496.91	0.69776	3496.91	0.92395
3494.98	0.69492	3494.98	0.92323
3493.05	0.69198	3493.05	0.92252
3491.12	0.68913	3491.12	0.92181
3489.19	0.68664	3489.19	0.92107
3487.26	0.68436	3487.26	0.92042
3485.33	0.68186	3485.33	0.91984
3483.4	0.6793	3483.4	0.91914
3481.47	0.6771	3481.47	0.9183
3479.55	0.67498	3479.55	0.9176
3477.62	0.67261	3477.62	0.91706
3475.69	0.67039	3475.69	0.91651
3473.76	0.66859	3473.76	0.91598
3471.83	0.6672	3471.83	0.91553
3469.9	0.66615	3469.9	0.9151
3467.97	0.66518	3467.97	0.91454
3466.04	0.66409	3466.04	0.91392
3464.12	0.66308	3464.12	0.91333
3462.19	0.66242	3462.19	0.91277
3460.26	0.66188	3460.26	0.91227
3458.33	0.66123	3458.33	0.91181
3456.4	0.66069	3456.4	0.91137
3454.47	0.66033	3454.47	0.91091
3452.54	0.65997	3452.54	0.91047
3450.61	0.65945	3450.61	0.91001
3448.69	0.65904	3448.69	0.90937
3446.76	0.65889	3446.76	0.90868
3444.83	0.6587	3444.83	0.9083
3442.9	0.65842	3442.9	0.90806
3440.97	0.65822	3440.97	0.90775
3439.04	0.65808	3439.04	0.90742
3437.11	0.65791	3437.11	0.90708
3435.18	0.65772	3435.18	0.90677
3433.25	0.65756	3433.25	0.90652
3431.33	0.65747	3431.33	0.90619
3429.4	0.65734	3429.4	0.90577
3427.47	0.65719	3427.47	0.90536
3425.54	0.65716	3425.54	0.90506
3423.61	0.6573	3423.61	0.90479
3421.68	0.65768	3421.68	0.90443
3419.75	0.65829	3419.75	0.9041
3417.82	0.6588	3417.82	0.90394
3415.9	0.65905	3415.9	0.90382
3413.97	0.6593	3413.97	0.90366
3412.04	0.65984	3412.04	0.90349
3410.11	0.66062	3410.11	0.90327
3408.18	0.66155	3408.18	0.90306
3406.25	0.66248	3406.25	0.90291
3404.32	0.66309	3404.32	0.90268
3402.39	0.66346	3402.39	0.90241
3400.47	0.66417	3400.47	0.90227
3398.54	0.66554	3398.54	0.90221
3396.61	0.66695	3396.61	0.90214
3394.68	0.66775	3394.68	0.90205
3392.75	0.6684	3392.75	0.90197
3390.82	0.66978	3390.82	0.90197
3388.89	0.67185	3388.89	0.90204
3386.96	0.67391	3386.96	0.90204
3385.04	0.67553	3385.04	0.90195
3383.11	0.67668	3383.11	0.90191
3381.18	0.67763	3381.18	0.902
3379.25	0.67875	3379.25	0.90212
3377.32	0.68015	3377.32	0.90219
3375.39	0.68168	3375.39	0.90226
3373.46	0.68288	3373.46	0.90233
3371.53	0.6835	3371.53	0.90235
3369.6	0.68418	3369.6	0.90229
3367.68	0.68576	3367.68	0.90222
3365.75	0.68817	3365.75	0.90225
3363.82	0.69051	3363.82	0.90242
3361.89	0.69224	3361.89	0.90267
3359.96	0.69383	3359.96	0.90288
3358.03	0.6957	3358.03	0.90306
3356.1	0.6976	3356.1	0.90324
3354.17	0.69905	3354.17	0.90338
3352.25	0.70005	3352.25	0.90347
3350.32	0.70133	3350.32	0.90361
3348.39	0.70324	3348.39	0.90384
3346.46	0.70515	3346.46	0.90401
3344.53	0.70676	3344.53	0.90409
3342.6	0.70835	3342.6	0.90419
3340.67	0.70987	3340.67	0.90429
3338.74	0.71133	3338.74	0.90441
3336.82	0.71314	3336.82	0.90463
3334.89	0.71528	3334.89	0.90497
3332.96	0.71727	3332.96	0.90532
3331.03	0.71893	3331.03	0.90558
3329.1	0.7204	3329.1	0.90565
3327.17	0.72184	3327.17	0.9056
3325.24	0.72347	3325.24	0.90564
3323.31	0.72524	3323.31	0.90588
3321.38	0.72696	3321.38	0.90618
3319.46	0.72858	3319.46	0.9064
3317.53	0.73012	3317.53	0.90652
3315.6	0.73155	3315.6	0.9066
3313.67	0.73292	3313.67	0.90663
3311.74	0.73423	3311.74	0.90652
3309.81	0.73549	3309.81	0.9063
3307.88	0.73674	3307.88	0.90615
3305.95	0.73799	3305.95	0.90621
3304.03	0.73929	3304.03	0.90651
3302.1	0.74068	3302.1	0.90691
3300.17	0.742	3300.17	0.90712
3298.24	0.74317	3298.24	0.90704
3296.31	0.74419	3296.31	0.90687
3294.38	0.74519	3294.38	0.9068
3292.45	0.74633	3292.45	0.90688
3290.52	0.74767	3290.52	0.90716
3288.6	0.74904	3288.6	0.90749
3286.67	0.75031	3286.67	0.90766
3284.74	0.75145	3284.74	0.90767
3282.81	0.75254	3282.81	0.90766
3280.88	0.75363	3280.88	0.9077
3278.95	0.75472	3278.95	0.90778
3277.02	0.75575	3277.02	0.90777
3275.09	0.75675	3275.09	0.90766
3273.16	0.75768	3273.16	0.90754
3271.24	0.75846	3271.24	0.90753
3269.31	0.75932	3269.31	0.90773
3267.38	0.76037	3267.38	0.90802
3265.45	0.76139	3265.45	0.90819
3263.52	0.76221	3263.52	0.90827
3261.59	0.76291	3261.59	0.90838
3259.66	0.76352	3259.66	0.90847
3257.73	0.76409	3257.73	0.90845
3255.81	0.76475	3255.81	0.90841
3253.88	0.76547	3253.88	0.90842
3251.95	0.76605	3251.95	0.90844
3250.02	0.7664	3250.02	0.90841
3248.09	0.76669	3248.09	0.90836
3246.16	0.76715	3246.16	0.9084
3244.23	0.76781	3244.23	0.90857
3242.3	0.76839	3242.3	0.90876
3240.38	0.76879	3240.38	0.90884
3238.45	0.76912	3238.45	0.90882
3236.52	0.76937	3236.52	0.90867
3234.59	0.76962	3234.59	0.90854
3232.66	0.77003	3232.66	0.90865
3230.73	0.77059	3230.73	0.90895
3228.8	0.77109	3228.8	0.90919
3226.87	0.7714	3226.87	0.90928
3224.95	0.77155	3224.95	0.90933
3223.02	0.77167	3223.02	0.90932
3221.09	0.77183	3221.09	0.90923
3219.16	0.772	3219.16	0.90918
3217.23	0.77215	3217.23	0.90921
3215.3	0.77231	3215.3	0.90923
3213.37	0.77254	3213.37	0.90928
3211.44	0.77284	3211.44	0.9094
3209.51	0.7732	3209.51	0.90945
3207.59	0.77344	3207.59	0.90944
3205.66	0.77348	3205.66	0.90943
3203.73	0.77349	3203.73	0.90945
3201.8	0.77365	3201.8	0.90954
3199.87	0.77397	3199.87	0.90965
3197.94	0.77436	3197.94	0.90972
3196.01	0.77472	3196.01	0.90979
3194.08	0.77506	3194.08	0.90991
3192.16	0.77545	3192.16	0.90999
3190.23	0.77585	3190.23	0.91001
3188.3	0.77627	3188.3	0.91003
3186.37	0.77671	3186.37	0.91011
3184.44	0.77707	3184.44	0.9102
3182.51	0.77725	3182.51	0.91024
3180.58	0.77733	3180.58	0.91025
3178.65	0.77744	3178.65	0.91022
3176.73	0.77756	3176.73	0.9102
3174.8	0.7776	3174.8	0.91027
3172.87	0.77758	3172.87	0.91033
3170.94	0.77754	3170.94	0.9103
3169.01	0.77751	3169.01	0.91021
3167.08	0.77748	3167.08	0.91016
3165.15	0.77743	3165.15	0.9102
3163.22	0.77737	3163.22	0.9103
3161.29	0.77726	3161.29	0.91033
3159.37	0.77706	3159.37	0.91023
3157.44	0.77683	3157.44	0.91007
3155.51	0.77656	3155.51	0.90989
3153.58	0.77623	3153.58	0.90972
3151.65	0.77595	3151.65	0.90975
3149.72	0.7758	3149.72	0.90998
3147.79	0.77566	3147.79	0.91027
3145.86	0.77546	3145.86	0.91049
3143.94	0.77511	3143.94	0.91055
3142.01	0.77451	3142.01	0.91039
3140.08	0.77367	3140.08	0.91022
3138.15	0.77271	3138.15	0.91036
3136.22	0.77165	3136.22	0.91072
3134.29	0.77033	3134.29	0.91093
3132.36	0.76862	3132.36	0.91086
3130.43	0.7666	3130.43	0.91077
3128.51	0.76448	3128.51	0.9109
3126.58	0.76232	3126.58	0.9111
3124.65	0.76001	3124.65	0.91111
3122.72	0.75765	3122.72	0.9109
3120.79	0.75537	3120.79	0.91067
3118.86	0.75318	3118.86	0.91058
3116.93	0.75099	3116.93	0.91062
3115	0.74874	3115	0.9108
3113.07	0.7465	3113.07	0.911
3111.15	0.74431	3111.15	0.91107
3109.22	0.74211	3109.22	0.91111
3107.29	0.73974	3107.29	0.91122
3105.36	0.73712	3105.36	0.91123
3103.43	0.73433	3103.43	0.91101
3101.5	0.7316	3101.5	0.91071
3099.57	0.72918	3099.57	0.9106
3097.64	0.72716	3097.64	0.91062
3095.72	0.72534	3095.72	0.91047
3093.79	0.72341	3093.79	0.91008
3091.86	0.72115	3091.86	0.90965
3089.93	0.71832	3089.93	0.90924
3088	0.7146	3088	0.90869
3086.07	0.70975	3086.07	0.90789
3084.14	0.70393	3084.14	0.90693
3082.21	0.69789	3082.21	0.90595
3080.29	0.69279	3080.29	0.905
3078.36	0.68948	3078.36	0.90409
3076.43	0.68805	3076.43	0.90325
3074.5	0.68792	3074.5	0.90249
3072.57	0.68821	3072.57	0.90174
3070.64	0.68808	3070.64	0.90092
3068.71	0.68724	3068.71	0.90002
3066.78	0.68605	3066.78	0.89921
3064.86	0.68531	3064.86	0.89874
3062.93	0.68526	3062.93	0.89859
3061	0.6851	3061	0.89848
3059.07	0.68416	3059.07	0.89817
3057.14	0.68286	3057.14	0.89775
3055.21	0.68214	3055.21	0.89761
3053.28	0.68262	3053.28	0.8979
3051.35	0.68429	3051.35	0.89834
3049.42	0.68668	3049.42	0.89873
3047.5	0.689	3047.5	0.89913
3045.57	0.69075	3045.57	0.89962
3043.64	0.69202	3043.64	0.90021
3041.71	0.69322	3041.71	0.9008
3039.78	0.69444	3039.78	0.90127
3037.85	0.69524	3037.85	0.90159
3035.92	0.69515	3035.92	0.90182
3033.99	0.6943	3033.99	0.90202
3032.07	0.69332	3032.07	0.90223
3030.14	0.69254	3030.14	0.90258
3028.21	0.69175	3028.21	0.90317
3026.28	0.69061	3026.28	0.90389
3024.35	0.68895	3024.35	0.90459
3022.42	0.68674	3022.42	0.90515
3020.49	0.6841	3020.49	0.90546
3018.56	0.68139	3018.56	0.9056
3016.64	0.67899	3016.64	0.90573
3014.71	0.67691	3014.71	0.90584
3012.78	0.67508	3012.78	0.90594
3010.85	0.67358	3010.85	0.90619
3008.92	0.67241	3008.92	0.90669
3006.99	0.67141	3006.99	0.90729
3005.06	0.67043	3005.06	0.9078
3003.13	0.66939	3003.13	0.90818
3001.2	0.66826	3001.2	0.90846
2999.28	0.66712	2999.28	0.90869
2997.35	0.66615	2997.35	0.90897
2995.42	0.66532	2995.42	0.90923
2993.49	0.66442	2993.49	0.90938
2991.56	0.66367	2991.56	0.90963
2989.63	0.66318	2989.63	0.91009
2987.7	0.66263	2987.7	0.91056
2985.77	0.66181	2985.77	0.91086
2983.85	0.66075	2983.85	0.9109
2981.92	0.65978	2981.92	0.91084
2979.99	0.65939	2979.99	0.91094
2978.06	0.65964	2978.06	0.91117
2976.13	0.66011	2976.13	0.91126
2974.2	0.66076	2974.2	0.91127
2972.27	0.66174	2972.27	0.9114
2970.34	0.66283	2970.34	0.91154
2968.42	0.66361	2968.42	0.9115
2966.49	0.66386	2966.49	0.91115
2964.56	0.66358	2964.56	0.91056
2962.63	0.6631	2962.63	0.90999
2960.7	0.66281	2960.7	0.90963
2958.77	0.66265	2958.77	0.90937
2956.84	0.66237	2956.84	0.90902
2954.91	0.66201	2954.91	0.9086
2952.99	0.66214	2952.99	0.90826
2951.06	0.66366	2951.06	0.90811
2949.13	0.66661	2949.13	0.90795
2947.2	0.67015	2947.2	0.90763
2945.27	0.67367	2945.27	0.90729
2943.34	0.67705	2943.34	0.90698
2941.41	0.68013	2941.41	0.90651
2939.48	0.68261	2939.48	0.90569
2937.55	0.68439	2937.55	0.90456
2935.63	0.68558	2935.63	0.90325
2933.7	0.68637	2933.7	0.90188
2931.77	0.68681	2931.77	0.90053
2929.84	0.68692	2929.84	0.89936
2927.91	0.6867	2927.91	0.89852
2925.98	0.68621	2925.98	0.89809
2924.05	0.68558	2924.05	0.89809
2922.12	0.68487	2922.12	0.89852
2920.2	0.68402	2920.2	0.89929
2918.27	0.68288	2918.27	0.90035
2916.34	0.68132	2916.34	0.90168
2914.41	0.67937	2914.41	0.90313
2912.48	0.67733	2912.48	0.9045
2910.55	0.67564	2910.55	0.90571
2908.62	0.67466	2908.62	0.90681
2906.69	0.67428	2906.69	0.90779
2904.77	0.67407	2904.77	0.90862
2902.84	0.67369	2902.84	0.90933
2900.91	0.67311	2900.91	0.90998
2898.98	0.67246	2898.98	0.9106
2897.05	0.6718	2897.05	0.91118
2895.12	0.67114	2895.12	0.91171
2893.19	0.67052	2893.19	0.91218
2891.26	0.66987	2891.26	0.91258
2889.33	0.66911	2889.33	0.91295
2887.41	0.6683	2887.41	0.9133
2885.48	0.66755	2885.48	0.9136
2883.55	0.66705	2883.55	0.91388
2881.62	0.66708	2881.62	0.91415
2879.69	0.66774	2879.69	0.91441
2877.76	0.66863	2877.76	0.91455
2875.83	0.66925	2875.83	0.91442
2873.9	0.66959	2873.9	0.91427
2871.98	0.66992	2871.98	0.91449
2870.05	0.67018	2870.05	0.91496
2868.12	0.6701	2868.12	0.9153
2866.19	0.66966	2866.19	0.9154
2864.26	0.66898	2864.26	0.9154
2862.33	0.66794	2862.33	0.91531
2860.4	0.66639	2860.4	0.91517
2858.47	0.66448	2858.47	0.91511
2856.55	0.66251	2856.55	0.91511
2854.62	0.66068	2854.62	0.91516
2852.69	0.65892	2852.69	0.91542
2850.76	0.65689	2850.76	0.91601
2848.83	0.65477	2848.83	0.91688
2846.9	0.65377	2846.9	0.91805
2844.97	0.65459	2844.97	0.91937
2843.04	0.65638	2843.04	0.92046
2841.11	0.65798	2841.11	0.92111
2839.19	0.65912	2839.19	0.92163
2837.26	0.66006	2837.26	0.92236
2835.33	0.66094	2835.33	0.92325
2833.4	0.66173	2833.4	0.92411
2831.47	0.66245	2831.47	0.92485
2829.54	0.66317	2829.54	0.92541
2827.61	0.66395	2827.61	0.92578
2825.68	0.6648	2825.68	0.92609
2823.76	0.6657	2823.76	0.92644
2821.83	0.66672	2821.83	0.9268
2819.9	0.6679	2819.9	0.92708
2817.97	0.66916	2817.97	0.92728
2816.04	0.6704	2816.04	0.92744
2814.11	0.67164	2814.11	0.92748
2812.18	0.673	2812.18	0.92738
2810.25	0.6747	2810.25	0.92732
2808.33	0.67691	2808.33	0.92747
2806.4	0.6796	2806.4	0.92771
2804.47	0.68257	2804.47	0.92783
2802.54	0.6857	2802.54	0.92786
2800.61	0.68895	2800.61	0.92787
2798.68	0.69237	2798.68	0.928
2796.75	0.69603	2796.75	0.92832
2794.82	0.6999	2794.82	0.92865
2792.9	0.70389	2792.9	0.9288
2790.97	0.70808	2790.97	0.92887
2789.04	0.71255	2789.04	0.92914
2787.11	0.71724	2787.11	0.92963
2785.18	0.72192	2785.18	0.93009
2783.25	0.72648	2783.25	0.93038
2781.32	0.7309	2781.32	0.93062
2779.39	0.73513	2779.39	0.93085
2777.46	0.73911	2777.46	0.93099
2775.54	0.74297	2775.54	0.93113
2773.61	0.74687	2773.61	0.93147
2771.68	0.75081	2771.68	0.93195
2769.75	0.75455	2769.75	0.93238
2767.82	0.75793	2767.82	0.93272
2765.89	0.76094	2765.89	0.93307
2763.96	0.76368	2763.96	0.93343
2762.03	0.76616	2762.03	0.93377
2760.11	0.76829	2760.11	0.93406
2758.18	0.77004	2758.18	0.93433
2756.25	0.77146	2756.25	0.93465
2754.32	0.77261	2754.32	0.935
2752.39	0.77353	2752.39	0.93526
2750.46	0.77435	2750.46	0.93545
2748.53	0.77528	2748.53	0.93572
2746.6	0.77638	2746.6	0.93615
2744.68	0.77757	2744.68	0.93663
2742.75	0.77878	2742.75	0.93702
2740.82	0.77992	2740.82	0.93732
2738.89	0.78085	2738.89	0.93758
2736.96	0.78143	2736.96	0.93788
2735.03	0.78159	2735.03	0.93824
2733.1	0.78124	2733.1	0.93857
2731.17	0.78043	2731.17	0.93884
2729.24	0.77929	2729.24	0.93905
2727.32	0.77797	2727.32	0.93925
2725.39	0.77658	2725.39	0.93954
2723.46	0.77516	2723.46	0.93989
2721.53	0.77381	2721.53	0.94021
2719.6	0.77275	2719.6	0.94053
2717.67	0.7721	2717.67	0.94083
2715.74	0.7718	2715.74	0.94108
2713.81	0.77159	2713.81	0.94131
2711.89	0.77109	2711.89	0.94151
2709.96	0.77018	2709.96	0.94177
2708.03	0.7689	2708.03	0.94208
2706.1	0.76721	2706.1	0.94241
2704.17	0.76504	2704.17	0.94274
2702.24	0.76231	2702.24	0.94307
2700.31	0.75898	2700.31	0.94341
2698.38	0.75511	2698.38	0.94377
2696.46	0.75082	2696.46	0.94405
2694.53	0.74612	2694.53	0.94421
2692.6	0.74102	2692.6	0.94437
2690.67	0.73563	2690.67	0.94464
2688.74	0.73004	2688.74	0.94492
2686.81	0.72431	2686.81	0.94513
2684.88	0.71858	2684.88	0.94523
2682.95	0.713	2682.95	0.94524
2681.02	0.70778	2681.02	0.94523
2679.1	0.70315	2679.1	0.94533
2677.17	0.69922	2677.17	0.94548
2675.24	0.69607	2675.24	0.9456
2673.31	0.69378	2673.31	0.94574
2671.38	0.69237	2671.38	0.94589
2669.45	0.69162	2669.45	0.94597
2667.52	0.69137	2667.52	0.94594
2665.59	0.69162	2665.59	0.94588
2663.67	0.69249	2663.67	0.94588
2661.74	0.69399	2661.74	0.9459
2659.81	0.69602	2659.81	0.94583
2657.88	0.69849	2657.88	0.94569
2655.95	0.7014	2655.95	0.94564
2654.02	0.7047	2654.02	0.94569
2652.09	0.70826	2652.09	0.94578
2650.16	0.71198	2650.16	0.9458
2648.24	0.71576	2648.24	0.94574
2646.31	0.71944	2646.31	0.94572
2644.38	0.72289	2644.38	0.94579
2642.45	0.72603	2642.45	0.94585
2640.52	0.7289	2640.52	0.94575
2638.59	0.73165	2638.59	0.94555
2636.66	0.73446	2636.66	0.94548
2634.73	0.73737	2634.73	0.94558
2632.81	0.74026	2632.81	0.94565
2630.88	0.74305	2630.88	0.94557
2628.95	0.74574	2628.95	0.94544
2627.02	0.74831	2627.02	0.94539
2625.09	0.75045	2625.09	0.94539
2623.16	0.75174	2623.16	0.94536
2621.23	0.75194	2621.23	0.94523
2619.3	0.75125	2619.3	0.94507
2617.37	0.75017	2617.37	0.94493
2615.45	0.74933	2615.45	0.94479
2613.52	0.7492	2613.52	0.94462
2611.59	0.75	2611.59	0.94448
2609.66	0.75172	2609.66	0.94453
2607.73	0.75404	2607.73	0.94479
2605.8	0.75634	2605.8	0.94508
2603.87	0.75803	2603.87	0.94526
2601.94	0.75876	2601.94	0.94541
2600.02	0.75839	2600.02	0.94572
2598.09	0.75693	2598.09	0.94618
2596.16	0.7545	2596.16	0.94655
2594.23	0.75133	2594.23	0.94677
2592.3	0.74775	2592.3	0.94693
2590.37	0.74404	2590.37	0.9472
2588.44	0.74042	2588.44	0.94755
2586.51	0.737	2586.51	0.94778
2584.59	0.734	2584.59	0.94782
2582.66	0.73175	2582.66	0.94786
2580.73	0.73034	2580.73	0.94807
2578.8	0.72945	2578.8	0.94834
2576.87	0.72859	2576.87	0.94844
2574.94	0.72745	2574.94	0.94843
2573.01	0.726	2573.01	0.94856
2571.08	0.72421	2571.08	0.94892
2569.15	0.72196	2569.15	0.94927
2567.23	0.71914	2567.23	0.94938
2565.3	0.71589	2565.3	0.94935
2563.37	0.71248	2563.37	0.94948
2561.44	0.70908	2561.44	0.94983
2559.51	0.7057	2559.51	0.95011
2557.58	0.70231	2557.58	0.95013
2555.65	0.69904	2555.65	0.95011
2553.72	0.69614	2553.72	0.95032
2551.8	0.69379	2551.8	0.95068
2549.87	0.69206	2549.87	0.95089
2547.94	0.69098	2547.94	0.95088
2546.01	0.69068	2546.01	0.95087
2544.08	0.69123	2544.08	0.95105
2542.15	0.69255	2542.15	0.95132
2540.22	0.69448	2540.22	0.95146
2538.29	0.69693	2538.29	0.95144
2536.37	0.69994	2536.37	0.95149
2534.44	0.70348	2534.44	0.95176
2532.51	0.70736	2532.51	0.9521
2530.58	0.71133	2530.58	0.95223
2528.65	0.71537	2528.65	0.95215
2526.72	0.71958	2526.72	0.95216
2524.79	0.72403	2524.79	0.95237
2522.86	0.72862	2522.86	0.95258
2520.93	0.73327	2520.93	0.95263
2519.01	0.73796	2519.01	0.95261
2517.08	0.74277	2517.08	0.95273
2515.15	0.74764	2515.15	0.95302
2513.22	0.75232	2513.22	0.9533
2511.29	0.75659	2511.29	0.95337
2509.36	0.76063	2509.36	0.95334
2507.43	0.76478	2507.43	0.95344
2505.5	0.76916	2505.5	0.95368
2503.58	0.77359	2503.58	0.95384
2501.65	0.77786	2501.65	0.95387
2499.72	0.78195	2499.72	0.95394
2497.79	0.78595	2497.79	0.95419
2495.86	0.78984	2495.86	0.95452
2493.93	0.79357	2493.93	0.9547
2492	0.79723	2492	0.9547
2490.07	0.80089	2490.07	0.95475
2488.15	0.80451	2488.15	0.95498
2486.22	0.80799	2486.22	0.9553
2484.29	0.81129	2484.29	0.9555
2482.36	0.8145	2482.36	0.95558
2480.43	0.8177	2480.43	0.95571
2478.5	0.82081	2478.5	0.95601
2476.57	0.82358	2476.57	0.95636
2474.64	0.82599	2474.64	0.95662
2472.72	0.8283	2472.72	0.95683
2470.79	0.83076	2470.79	0.95709
2468.86	0.83329	2468.86	0.95738
2466.93	0.83557	2466.93	0.95759
2465	0.8375	2465	0.95771
2463.07	0.83929	2463.07	0.95789
2461.14	0.84117	2461.14	0.95823
2459.21	0.84312	2459.21	0.95861
2457.28	0.84489	2457.28	0.95886
2455.36	0.84638	2455.36	0.95895
2453.43	0.84771	2453.43	0.95904
2451.5	0.84905	2451.5	0.95922
2449.57	0.85054	2449.57	0.95944
2447.64	0.85222	2447.64	0.95959
2445.71	0.85404	2445.71	0.95969
2443.78	0.85597	2443.78	0.95985
2441.85	0.85793	2441.85	0.96011
2439.93	0.85989	2439.93	0.96034
2438	0.86194	2438	0.9605
2436.07	0.86423	2436.07	0.96069
2434.14	0.86668	2434.14	0.96103
2432.21	0.86897	2432.21	0.96143
2430.28	0.8709	2430.28	0.96173
2428.35	0.87258	2428.35	0.96191
2426.42	0.87435	2426.42	0.96211
2424.5	0.87631	2424.5	0.96245
2422.57	0.87818	2422.57	0.96282
2420.64	0.8796	2420.64	0.96301
2418.71	0.8806	2418.71	0.96305
2416.78	0.88164	2416.78	0.96316
2414.85	0.88303	2414.85	0.96342
2412.92	0.88468	2412.92	0.96369
2410.99	0.88627	2410.99	0.96379
2409.06	0.88775	2409.06	0.96382
2407.14	0.88928	2407.14	0.96398
2405.21	0.89103	2405.21	0.96431
2403.28	0.89291	2403.28	0.96458
2401.35	0.8948	2401.35	0.96467
2399.42	0.89658	2399.42	0.96471
2397.49	0.89818	2397.49	0.96488
2395.56	0.89958	2395.56	0.96515
2393.63	0.90082	2393.63	0.96533
2391.71	0.90197	2391.71	0.96535
2389.78	0.90306	2389.78	0.96535
2387.85	0.90399	2387.85	0.96539
2385.92	0.90457	2385.92	0.9652
2383.99	0.90465	2383.99	0.96451
2382.06	0.90437	2382.06	0.96336
2380.13	0.90407	2380.13	0.96205
2378.2	0.90386	2378.2	0.96073
2376.28	0.90344	2376.28	0.95923
2374.35	0.90245	2374.35	0.95729
2372.42	0.90103	2372.42	0.95498
2370.49	0.89985	2370.49	0.9528
2368.56	0.89939	2368.56	0.951
2366.63	0.8995	2366.63	0.94925
2364.7	0.89982	2364.7	0.94749
2362.77	0.90051	2362.77	0.94622
2360.84	0.90207	2360.84	0.94579
2358.92	0.90464	2358.92	0.94613
2356.99	0.90792	2356.99	0.94718
2355.06	0.9117	2355.06	0.94901
2353.13	0.91576	2353.13	0.95167
2351.2	0.91863	2351.2	0.95468
2349.27	0.91878	2349.27	0.95679
2347.34	0.91681	2347.34	0.95696
2345.41	0.91499	2345.41	0.9553
2343.49	0.91508	2343.49	0.95372
2341.56	0.91617	2341.56	0.9536
2339.63	0.91687	2339.63	0.95418
2337.7	0.91656	2337.7	0.95471
2335.77	0.91555	2335.77	0.95515
2333.84	0.91572	2333.84	0.95559
2331.91	0.91868	2331.91	0.956
2329.98	0.92289	2329.98	0.95649
2328.06	0.9258	2328.06	0.95718
2326.13	0.92738	2326.13	0.95801
2324.2	0.92878	2324.2	0.95881
2322.27	0.93061	2322.27	0.95965
2320.34	0.93271	2320.34	0.96072
2318.41	0.93461	2318.41	0.96195
2316.48	0.93608	2316.48	0.96313
2314.55	0.93744	2314.55	0.96414
2312.63	0.93896	2312.63	0.96495
2310.7	0.94048	2310.7	0.96567
2308.77	0.94175	2308.77	0.96645
2306.84	0.9429	2306.84	0.96746
2304.91	0.94414	2304.91	0.96867
2302.98	0.94544	2302.98	0.96972
2301.05	0.94664	2301.05	0.97038
2299.12	0.94774	2299.12	0.97081
2297.19	0.94876	2297.19	0.97135
2295.27	0.9497	2295.27	0.97204
2293.34	0.95057	2293.34	0.97269
2291.41	0.95144	2291.41	0.97317
2289.48	0.95236	2289.48	0.97357
2287.55	0.95327	2287.55	0.97405
2285.62	0.95394	2285.62	0.9745
2283.69	0.95414	2283.69	0.97467
2281.76	0.95407	2281.76	0.97456
2279.84	0.95413	2279.84	0.97443
2277.91	0.9544	2277.91	0.97446
2275.98	0.95454	2275.98	0.97449
2274.05	0.95432	2274.05	0.97433
2272.12	0.95401	2272.12	0.97408
2270.19	0.95409	2270.19	0.97405
2268.26	0.95474	2268.26	0.97427
2266.33	0.95557	2266.33	0.97447
2264.41	0.95615	2264.41	0.97448
2262.48	0.95652	2262.48	0.97446
2260.55	0.95706	2260.55	0.97468
2258.62	0.95791	2258.62	0.97512
2256.69	0.95872	2256.69	0.97547
2254.76	0.95918	2254.76	0.97557
2252.83	0.95945	2252.83	0.9756
2250.9	0.95996	2250.9	0.9758
2248.97	0.96099	2248.97	0.97611
2247.05	0.96234	2247.05	0.97628
2245.12	0.96379	2245.12	0.97632
2243.19	0.96524	2243.19	0.97649
2241.26	0.9666	2241.26	0.97692
2239.33	0.96767	2239.33	0.97736
2237.4	0.96844	2237.4	0.97752
2235.47	0.96917	2235.47	0.97751
2233.54	0.97006	2233.54	0.97763
2231.62	0.971	2231.62	0.97796
2229.69	0.97171	2229.69	0.97826
2227.76	0.97208	2227.76	0.97828
2225.83	0.97248	2225.83	0.97815
2223.9	0.97332	2223.9	0.97827
2221.97	0.97449	2221.97	0.97871
2220.04	0.97544	2220.04	0.97908
2218.11	0.97586	2218.11	0.97917
2216.19	0.97606	2216.19	0.97914
2214.26	0.97658	2214.26	0.97927
2212.33	0.9775	2212.33	0.97954
2210.4	0.97839	2210.4	0.97973
2208.47	0.97883	2208.47	0.97979
2206.54	0.97889	2206.54	0.9799
2204.61	0.97892	2204.61	0.98016
2202.68	0.97904	2202.68	0.98042
2200.75	0.97913	2200.75	0.98047
2198.83	0.9791	2198.83	0.98034
2196.9	0.9791	2196.9	0.98033
2194.97	0.97919	2194.97	0.98058
2193.04	0.97927	2193.04	0.98087
2191.11	0.97922	2191.11	0.98094
2189.18	0.97903	2189.18	0.98087
2187.25	0.97871	2187.25	0.98096
2185.32	0.97819	2185.32	0.98125
2183.4	0.97745	2183.4	0.98151
2181.47	0.9768	2181.47	0.9816
2179.54	0.97669	2179.54	0.98164
2177.61	0.97723	2177.61	0.98185
2175.68	0.97798	2175.68	0.9822
2173.75	0.97835	2173.75	0.98244
2171.82	0.9784	2171.82	0.98253
2169.89	0.97867	2169.89	0.98261
2167.97	0.97954	2167.97	0.98282
2166.04	0.98077	2166.04	0.98305
2164.11	0.98182	2164.11	0.98315
2162.18	0.98244	2162.18	0.98314
2160.25	0.9829	2160.25	0.98321
2158.32	0.98354	2158.32	0.98343
2156.39	0.98438	2156.39	0.98364
2154.46	0.98517	2154.46	0.98373
2152.54	0.98571	2152.54	0.98378
2150.61	0.98599	2150.61	0.98397
2148.68	0.98614	2148.68	0.98425
2146.75	0.98631	2146.75	0.98443
2144.82	0.98653	2144.82	0.98446
2142.89	0.98677	2142.89	0.98448
2140.96	0.98688	2140.96	0.98463
2139.03	0.98667	2139.03	0.9848
2137.1	0.98616	2137.1	0.98483
2135.18	0.98565	2135.18	0.98475
2133.25	0.98547	2133.25	0.98476
2131.32	0.98554	2131.32	0.98489
2129.39	0.98547	2129.39	0.985
2127.46	0.98509	2127.46	0.98501
2125.53	0.98471	2125.53	0.98504
2123.6	0.98472	2123.6	0.9852
2121.67	0.98501	2121.67	0.98541
2119.75	0.98508	2119.75	0.98551
2117.82	0.98472	2117.82	0.98547
2115.89	0.98429	2115.89	0.98552
2113.96	0.98432	2113.96	0.98583
2112.03	0.98484	2112.03	0.98621
2110.1	0.98538	2110.1	0.98634
2108.17	0.9856	2108.17	0.98624
2106.24	0.98552	2106.24	0.98627
2104.32	0.98539	2104.32	0.9866
2102.39	0.9853	2102.39	0.98692
2100.46	0.9852	2100.46	0.98693
2098.53	0.98514	2098.53	0.98678
2096.6	0.98518	2096.6	0.98683
2094.67	0.98517	2094.67	0.98716
2092.74	0.98491	2092.74	0.98743
2090.81	0.98452	2090.81	0.98738
2088.88	0.98436	2088.88	0.98721
2086.96	0.9846	2086.96	0.98727
2085.03	0.98498	2085.03	0.98754
2083.1	0.98511	2083.1	0.98769
2081.17	0.98496	2081.17	0.98754
2079.24	0.98508	2079.24	0.98736
2077.31	0.98591	2077.31	0.98744
2075.38	0.98713	2075.38	0.98769
2073.45	0.988	2073.45	0.98772
2071.53	0.98833	2071.53	0.98746
2069.6	0.98864	2069.6	0.98729
2067.67	0.98947	2067.67	0.98745
2065.74	0.99066	2065.74	0.98767
2063.81	0.99149	2063.81	0.98759
2061.88	0.99158	2061.88	0.98724
2059.95	0.99146	2059.95	0.98701
2058.02	0.99164	2058.02	0.98715
2056.1	0.99193	2056.1	0.98739
2054.17	0.99183	2054.17	0.98732
2052.24	0.99129	2052.24	0.98703
2050.31	0.9907	2050.31	0.98695
2048.38	0.99035	2048.38	0.98718
2046.45	0.9902	2046.45	0.98739
2044.52	0.99018	2044.52	0.98727
2042.59	0.9904	2042.59	0.98701
2040.67	0.99097	2040.67	0.98701
2038.74	0.99164	2038.74	0.98729
2036.81	0.9921	2036.81	0.98743
2034.88	0.99243	2034.88	0.98726
2032.95	0.99302	2032.95	0.98714
2031.02	0.99397	2031.02	0.98738
2029.09	0.9948	2029.09	0.98781
2027.16	0.99497	2027.16	0.98798
2025.23	0.99461	2025.23	0.98785
2023.31	0.99441	2023.31	0.98777
2021.38	0.99476	2021.38	0.98798
2019.45	0.99541	2019.45	0.98821
2017.52	0.99588	2017.52	0.98814
2015.59	0.99596	2015.59	0.98797
2013.66	0.99599	2013.66	0.98809
2011.73	0.99643	2011.73	0.98848
2009.8	0.99716	2009.8	0.98881
2007.88	0.99767	2007.88	0.98884
2005.95	0.99787	2005.95	0.98877
2004.02	0.99807	2004.02	0.98889
2002.09	0.99851	2002.09	0.98918
2000.16	0.99904	2000.16	0.98934
1998.23	0.99937	1998.23	0.98924
1996.3	0.99943	1996.3	0.98912
1994.37	0.9995	1994.37	0.98917
1992.45	0.99984	1992.45	0.98931
1990.52	1	1990.52	0.98933
1988.59	0.99978	1988.59	0.98918
1986.66	0.99954	1986.66	0.98913
1984.73	0.99941	1984.73	0.98946
1982.8	0.99905	1982.8	0.9899
1980.87	0.99828	1980.87	0.98998
1978.94	0.99743	1978.94	0.98974
1977.01	0.99708	1977.01	0.98963
1975.09	0.99731	1975.09	0.98988
1973.16	0.99749	1973.16	0.99018
1971.23	0.99703	1971.23	0.99016
1969.3	0.99627	1969.3	0.98983
1967.37	0.9961	1967.37	0.98962
1965.44	0.9964	1965.44	0.98985
1963.51	0.99622	1963.51	0.99013
1961.58	0.99524	1961.58	0.99005
1959.66	0.99373	1959.66	0.98985
1957.73	0.99223	1957.73	0.98992
1955.8	0.99118	1955.8	0.99013
1953.87	0.99034	1953.87	0.99006
1951.94	0.98936	1951.94	0.98963
1950.01	0.98838	1950.01	0.9892
1948.08	0.98769	1948.08	0.98908
1946.15	0.98726	1946.15	0.98906
1944.23	0.9871	1944.23	0.98865
1942.3	0.98722	1942.3	0.98796
1940.37	0.98706	1940.37	0.98773
1938.44	0.98652	1938.44	0.98809
1936.51	0.98616	1936.51	0.98849
1934.58	0.98601	1934.58	0.98857
1932.65	0.98595	1932.65	0.98847
1930.72	0.98607	1930.72	0.98863
1928.79	0.98615	1928.79	0.98913
1926.87	0.98567	1926.87	0.98958
1924.94	0.98475	1924.94	0.98954
1923.01	0.98415	1923.01	0.98929
1921.08	0.98394	1921.08	0.9895
1919.15	0.98407	1919.15	0.99006
1917.22	0.98422	1917.22	0.9905
1915.29	0.98313	1915.29	0.99074
1913.36	0.9812	1913.36	0.99088
1911.44	0.97986	1911.44	0.99103
1909.51	0.97928	1909.51	0.99133
1907.58	0.97828	1907.58	0.99169
1905.65	0.97608	1905.65	0.99192
1903.72	0.97316	1903.72	0.9921
1901.79	0.97033	1901.79	0.99248
1899.86	0.96797	1899.86	0.99297
1897.93	0.96631	1897.93	0.99324
1896.01	0.96585	1896.01	0.99324
1894.08	0.96643	1894.08	0.99345
1892.15	0.9673	1892.15	0.99399
1890.22	0.96863	1890.22	0.99441
1888.29	0.97031	1888.29	0.99462
1886.36	0.97169	1886.36	0.99488
1884.43	0.97315	1884.43	0.99527
1882.5	0.97463	1882.5	0.99582
1880.58	0.97553	1880.58	0.99631
1878.65	0.97588	1878.65	0.99648
1876.72	0.97611	1876.72	0.99646
1874.79	0.97628	1874.79	0.99656
1872.86	0.97594	1872.86	0.99672
1870.93	0.97511	1870.93	0.99647
1869	0.97445	1869	0.99575
1867.07	0.97357	1867.07	0.99558
1865.14	0.97197	1865.14	0.99632
1863.22	0.97024	1863.22	0.99706
1861.29	0.96839	1861.29	0.9974
1859.36	0.96597	1859.36	0.99753
1857.43	0.96339	1857.43	0.9978
1855.5	0.96176	1855.5	0.99827
1853.57	0.96173	1853.57	0.99871
1851.64	0.96288	1851.64	0.9989
1849.71	0.96436	1849.71	0.9988
1847.79	0.96576	1847.79	0.99869
1845.86	0.96772	1845.86	0.99866
1843.93	0.97095	1843.93	0.99866
1842	0.97308	1842	0.99897
1840.07	0.97321	1840.07	0.99943
1838.14	0.97312	1838.14	0.99969
1836.21	0.97317	1836.21	0.99986
1834.28	0.97265	1834.28	1
1832.36	0.97201	1832.36	0.99971
1830.43	0.97252	1830.43	0.99887
1828.5	0.97323	1828.5	0.99837
1826.57	0.9725	1826.57	0.99847
1824.64	0.97124	1824.64	0.99851
1822.71	0.9699	1822.71	0.99852
1820.78	0.96866	1820.78	0.99866
1818.85	0.96821	1818.85	0.99877
1816.92	0.96808	1816.92	0.99884
1815	0.96731	1815	0.9988
1813.07	0.96621	1813.07	0.99848
1811.14	0.96625	1811.14	0.9981
1809.21	0.96773	1809.21	0.99819
1807.28	0.9695	1807.28	0.99869
1805.35	0.97081	1805.35	0.99905
1803.42	0.97165	1803.42	0.99898
1801.49	0.97288	1801.49	0.99869
1799.57	0.97466	1799.57	0.9987
1797.64	0.97612	1797.64	0.99904
1795.71	0.97702	1795.71	0.99924
1793.78	0.97864	1793.78	0.999
1791.85	0.98193	1791.85	0.99873
1789.92	0.98436	1789.92	0.99929
1787.99	0.98526	1787.99	1.00007
1786.06	0.98671	1786.06	1.00026
1784.14	0.98894	1784.14	1.00006
1782.21	0.99068	1782.21	0.99991
1780.28	0.99188	1780.28	0.9999
1778.35	0.99244	1778.35	1
1776.42	0.99235	1776.42	1
1774.49	0.993	1774.49	0.99966
1772.56	0.99558	1772.56	0.99883
1770.63	0.99776	1770.63	0.99854
1768.7	0.99756	1768.7	0.999
1766.78	0.99676	1766.78	0.99949
1764.85	0.99633	1764.85	0.9997
1762.92	0.99727	1762.92	0.9993
1760.99	0.99936	1760.99	0.99848
1759.06	1	1759.06	0.99786
1757.13	0.99981	1757.13	0.99724
1755.2	0.99926	1755.2	0.99665
1753.27	0.998	1753.27	0.99593
1751.35	0.99711	1751.35	0.99415
1749.42	0.99607	1749.42	0.99162
1747.49	0.99273	1747.49	0.98987
1745.56	0.98737	1745.56	0.98859
1743.63	0.9816	1743.63	0.98703
1741.7	0.97636	1741.7	0.98487
1739.77	0.97201	1739.77	0.98201
1737.84	0.9679	1737.84	0.97938
1735.92	0.96398	1735.92	0.97653
1733.99	0.96126	1733.99	0.97131
1732.06	0.95764	1732.06	0.9662
1730.13	0.95142	1730.13	0.9629
1728.2	0.94313	1728.2	0.95942
1726.27	0.93322	1726.27	0.95547
1724.34	0.92157	1724.34	0.95092
1722.41	0.90906	1722.41	0.94658
1720.49	0.89713	1720.49	0.94302
1718.56	0.88366	1718.56	0.93882
1716.63	0.86492	1716.63	0.93412
1714.7	0.84167	1714.7	0.93207
1712.77	0.81556	1712.77	0.93171
1710.84	0.78463	1710.84	0.93136
1708.91	0.74716	1708.91	0.93068
1706.98	0.69588	1706.98	0.92945
1705.05	0.62776	1705.05	0.92821
1703.13	0.5595	1703.13	0.92773
1701.2	0.47233	1701.2	0.92713
1699.27	0.35624	1699.27	0.926
1697.34	0.26751	1697.34	0.9256
1695.41	0.19985	1695.41	0.92601
1693.48	0.15551	1693.48	0.92651
1691.55	0.13216	1691.55	0.92638
1689.62	0.11561	1689.62	0.92501
1687.7	0.10625	1687.7	0.92287
1685.77	0.10867	1685.77	0.91886
1683.84	0.13583	1683.84	0.91031
1681.91	0.18138	1681.91	0.90303
1679.98	0.23423	1679.98	0.89827
1678.05	0.29573	1678.05	0.89297
1676.12	0.37064	1676.12	0.88527
1674.19	0.44995	1674.19	0.87565
1672.27	0.50826	1672.27	0.86727
1670.34	0.56027	1670.34	0.85793
1668.41	0.6122	1668.41	0.84769
1666.48	0.64464	1666.48	0.84097
1664.55	0.66767	1664.55	0.83537
1662.62	0.69264	1662.62	0.82856
1660.69	0.7136	1660.69	0.8231
1658.76	0.7258	1658.76	0.82045
1656.83	0.73328	1656.83	0.8192
1654.91	0.74114	1654.91	0.81898
1652.98	0.75727	1652.98	0.82212
1651.05	0.7675	1651.05	0.82742
1649.12	0.76977	1649.12	0.83213
1647.19	0.77518	1647.19	0.83945
1645.26	0.78206	1645.26	0.84911
1643.33	0.78524	1643.33	0.85652
1641.4	0.78733	1641.4	0.86216
1639.48	0.78952	1639.48	0.86648
1637.55	0.79217	1637.55	0.8694
1635.62	0.7963	1635.62	0.87165
1633.69	0.7985	1633.69	0.87326
1631.76	0.79835	1631.76	0.87349
1629.83	0.79969	1629.83	0.87166
1627.9	0.80363	1627.9	0.86752
1625.97	0.80799	1625.97	0.86204
1624.05	0.81144	1624.05	0.85449
1622.12	0.81253	1622.12	0.84494
1620.19	0.80886	1620.19	0.83637
1618.26	0.79873	1618.26	0.82647
1616.33	0.7825	1616.33	0.8123
1614.4	0.77394	1614.4	0.80034
1612.47	0.77885	1612.47	0.79124
1610.54	0.7899	1610.54	0.78038
1608.61	0.79576	1608.61	0.76735
1606.69	0.78734	1606.69	0.75476
1604.76	0.76196	1604.76	0.74378
1602.83	0.71379	1602.83	0.73282
1600.9	0.63002	1600.9	0.71932
1598.97	0.50399	1598.97	0.70177
1597.04	0.35561	1597.04	0.68194
1595.11	0.24271	1595.11	0.66598
1593.18	0.22701	1593.18	0.66138
1591.26	0.31166	1591.26	0.67014
1589.33	0.44577	1589.33	0.68886
1587.4	0.56764	1587.4	0.71239
1585.47	0.64309	1585.47	0.73589
1583.54	0.67676	1583.54	0.75609
1581.61	0.6927	1581.61	0.7711
1579.68	0.70864	1579.68	0.7808
1577.75	0.73122	1577.75	0.78703
1575.83	0.75868	1575.83	0.79195
1573.9	0.77273	1573.9	0.79603
1571.97	0.77547	1571.97	0.79979
1570.04	0.78013	1570.04	0.80471
1568.11	0.79004	1568.11	0.80945
1566.18	0.80099	1566.18	0.81092
1564.25	0.81225	1564.25	0.80937
1562.32	0.8212	1562.32	0.80661
1560.4	0.83094	1560.4	0.80198
1558.47	0.85035	1558.47	0.79326
1556.54	0.85909	1556.54	0.78946
1554.61	0.85782	1554.61	0.78964
1552.68	0.85708	1552.68	0.79073
1550.75	0.86094	1550.75	0.79325
1548.82	0.86899	1548.82	0.7971
1546.89	0.87706	1546.89	0.80098
1544.96	0.88459	1544.96	0.80457
1543.04	0.89238	1543.04	0.80853
1541.11	0.90211	1541.11	0.81467
1539.18	0.91081	1539.18	0.8243
1537.25	0.91126	1537.25	0.83145
1535.32	0.90901	1535.32	0.83698
1533.39	0.90793	1533.39	0.84445
1531.46	0.90651	1531.46	0.85253
1529.53	0.9031	1529.53	0.8586
1527.61	0.89857	1527.61	0.86387
1525.68	0.89231	1525.68	0.86877
1523.75	0.88248	1523.75	0.87271
1521.82	0.86225	1521.82	0.87578
1519.89	0.83286	1519.89	0.8775
1517.96	0.80163	1517.96	0.87679
1516.03	0.76603	1516.03	0.87377
1514.1	0.72968	1514.1	0.86964
1512.18	0.695	1512.18	0.86398
1510.25	0.66719	1510.25	0.85675
1508.32	0.65331	1508.32	0.84783
1506.39	0.64739	1506.39	0.83945
1504.46	0.63191	1504.46	0.83847
1502.53	0.60684	1502.53	0.83989
1500.6	0.57046	1500.6	0.84029
1498.67	0.51659	1498.67	0.83758
1496.74	0.44274	1496.74	0.82844
1494.82	0.37011	1494.82	0.81273
1492.89	0.31015	1492.89	0.79053
1490.96	0.24663	1490.96	0.75274
1489.03	0.17686	1489.03	0.70042
1487.1	0.12884	1487.1	0.66421
1485.17	0.11753	1485.17	0.65302
1483.24	0.15414	1483.24	0.65948
1481.31	0.24591	1481.31	0.67936
1479.39	0.36515	1479.39	0.70414
1477.46	0.48054	1477.46	0.72636
1475.53	0.58236	1475.53	0.74599
1473.6	0.66536	1473.6	0.77039
1471.67	0.72228	1471.67	0.80372
1469.74	0.74815	1469.74	0.83244
1467.81	0.75987	1467.81	0.85395
1465.88	0.7716	1465.88	0.87252
1463.96	0.78198	1463.96	0.8843
1462.03	0.78039	1462.03	0.88552
1460.1	0.76631	1460.1	0.88003
1458.17	0.75083	1458.17	0.87122
1456.24	0.75547	1456.24	0.86558
1454.31	0.76714	1454.31	0.8645
1452.38	0.77123	1452.38	0.86189
1450.45	0.77164	1450.45	0.85615
1448.52	0.7705	1448.52	0.84731
1446.6	0.76692	1446.6	0.83647
1444.67	0.75971	1444.67	0.82532
1442.74	0.74702	1442.74	0.81323
1440.81	0.72742	1440.81	0.80045
1438.88	0.69689	1438.88	0.78736
1436.95	0.64123	1436.95	0.77113
1435.02	0.56842	1435.02	0.75503
1433.09	0.50422	1433.09	0.74339
1431.17	0.44338	1431.17	0.73176
1429.24	0.38951	1429.24	0.71837
1427.31	0.35996	1427.31	0.70581
1425.38	0.35776	1425.38	0.69361
1423.45	0.37726	1423.45	0.68109
1421.52	0.40823	1421.52	0.67007
1419.59	0.44944	1419.59	0.65889
1417.66	0.49371	1417.66	0.64817
1415.74	0.52309	1415.74	0.64213
1413.81	0.54417	1413.81	0.63935
1411.88	0.56391	1411.88	0.63892
1409.95	0.58184	1409.95	0.64137
1408.02	0.59906	1408.02	0.64632
1406.09	0.6208	1406.09	0.65331
1404.16	0.64671	1404.16	0.66163
1402.23	0.66746	1402.23	0.66906
1400.31	0.68223	1400.31	0.67518
1398.38	0.69425	1398.38	0.68091
1396.45	0.70358	1396.45	0.68654
1394.52	0.71055	1394.52	0.69268
1392.59	0.71462	1392.59	0.69883
1390.66	0.71617	1390.66	0.70432
1388.73	0.71777	1388.73	0.71036
1386.8	0.72108	1386.8	0.71807
1384.87	0.72534	1384.87	0.72585
1382.95	0.73047	1382.95	0.73232
1381.02	0.73651	1381.02	0.73824
1379.09	0.74262	1379.09	0.74442
1377.16	0.74885	1377.16	0.75071
1375.23	0.75669	1375.23	0.75696
1373.3	0.76546	1373.3	0.76319
1371.37	0.77093	1371.37	0.76872
1369.44	0.77195	1369.44	0.7738
1367.52	0.76842	1367.52	0.77887
1365.59	0.75962	1365.59	0.78342
1363.66	0.74251	1363.66	0.78747
1361.73	0.71224	1361.73	0.79139
1359.8	0.669	1359.8	0.79458
1357.87	0.61287	1357.87	0.79606
1355.94	0.54325	1355.94	0.79507
1354.01	0.46591	1354.01	0.79102
1352.09	0.38878	1352.09	0.78367
1350.16	0.3158	1350.16	0.7729
1348.23	0.25327	1348.23	0.7593
1346.3	0.21119	1346.3	0.74475
1344.37	0.19724	1344.37	0.73171
1342.44	0.21579	1342.44	0.72207
1340.51	0.27098	1340.51	0.7166
1338.58	0.35587	1338.58	0.71591
1336.65	0.44387	1336.65	0.71933
1334.73	0.51813	1334.73	0.72487
1332.8	0.57552	1332.8	0.7311
1330.87	0.61454	1330.87	0.7371
1328.94	0.63577	1328.94	0.74227
1327.01	0.64236	1327.01	0.74676
1325.08	0.63763	1325.08	0.75161
1323.15	0.62221	1323.15	0.75791
1321.22	0.59458	1321.22	0.76597
1319.3	0.55385	1319.3	0.7755
1317.37	0.50453	1317.37	0.7856
1315.44	0.45512	1315.44	0.79537
1313.51	0.41263	1313.51	0.80464
1311.58	0.38523	1311.58	0.81304
1309.65	0.38126	1309.65	0.81969
1307.72	0.40445	1307.72	0.82424
1305.79	0.45009	1305.79	0.82732
1303.87	0.50354	1303.87	0.83003
1301.94	0.54417	1301.94	0.83295
1300.01	0.55302	1300.01	0.83583
1298.08	0.523	1298.08	0.83815
1296.15	0.46471	1296.15	0.83902
1294.22	0.39898	1294.22	0.83653
1292.29	0.33941	1292.29	0.82828
1290.36	0.2858	1290.36	0.81343
1288.43	0.23549	1288.43	0.79455
1286.51	0.19583	1286.51	0.77723
1284.58	0.17969	1284.58	0.76654
1282.65	0.1929	1282.65	0.7638
1280.72	0.23145	1280.72	0.76709
1278.79	0.28512	1278.79	0.77342
1276.86	0.34093	1276.86	0.78009
1274.93	0.38385	1274.93	0.78475
1273	0.39792	1273	0.78485
1271.08	0.37347	1271.08	0.77848
1269.15	0.32476	1269.15	0.76698
1267.22	0.29557	1267.22	0.75526
1265.29	0.32346	1265.29	0.74797
1263.36	0.40083	1263.36	0.74648
1261.43	0.49001	1261.43	0.74984
1259.5	0.56385	1259.5	0.75664
1257.57	0.61713	1257.57	0.76535
1255.65	0.65596	1255.65	0.77452
1253.72	0.68635	1253.72	0.78341
1251.79	0.71221	1251.79	0.79205
1249.86	0.7365	1249.86	0.80071
1247.93	0.75858	1247.93	0.80921
1246	0.7762	1246	0.81713
1244.07	0.78975	1244.07	0.82438
1242.14	0.80111	1242.14	0.83131
1240.22	0.81153	1240.22	0.83819
1238.29	0.82138	1238.29	0.84484
1236.36	0.83063	1236.36	0.85087
1234.43	0.83974	1234.43	0.85632
1232.5	0.84949	1232.5	0.86159
1230.57	0.8598	1230.57	0.86679
1228.64	0.86973	1228.64	0.87154
1226.71	0.8787	1226.71	0.87563
1224.78	0.88696	1224.78	0.87952
1222.86	0.8948	1222.86	0.8838
1220.93	0.90203	1220.93	0.88846
1219	0.90834	1219	0.89291
1217.07	0.91391	1217.07	0.89675
1215.14	0.91942	1215.14	0.90024
1213.21	0.92529	1213.21	0.90379
1211.28	0.93106	1211.28	0.90725
1209.35	0.93592	1209.35	0.91025
1207.43	0.93986	1207.43	0.91275
1205.5	0.94354	1205.5	0.91502
1203.57	0.94706	1203.57	0.91696
1201.64	0.94958	1201.64	0.91794
1199.71	0.95015	1199.71	0.91735
1197.78	0.94917	1197.78	0.9152
1195.85	0.94882	1195.85	0.91188
1193.92	0.95071	1193.92	0.90763
1192	0.95375	1192	0.90278
1190.07	0.95565	1190.07	0.89819
1188.14	0.95557	1188.14	0.89511
1186.21	0.95344	1186.21	0.89439
1184.28	0.94747	1184.28	0.89571
1182.35	0.93418	1182.35	0.89784
1180.42	0.91504	1180.42	0.89986
1178.49	0.90162	1178.49	0.90177
1176.56	0.9029	1176.56	0.90342
1174.64	0.91081	1174.64	0.90337
1172.71	0.90887	1172.71	0.89994
1170.78	0.8881	1170.78	0.89315
1168.85	0.85077	1168.85	0.8854
1166.92	0.80975	1166.92	0.88003
1164.99	0.78632	1164.99	0.87914
1163.06	0.7956	1163.06	0.88256
1161.13	0.83081	1161.13	0.88872
1159.21	0.87259	1159.21	0.89614
1157.28	0.90905	1157.28	0.90385
1155.35	0.93723	1155.35	0.91067
1153.42	0.95652	1153.42	0.91533
1151.49	0.9682	1151.49	0.91762
1149.56	0.9752	1149.56	0.91857
1147.63	0.97975	1147.63	0.91926
1145.7	0.98237	1145.7	0.92005
1143.78	0.98311	1143.78	0.92107
1141.85	0.9822	1141.85	0.92281
1139.92	0.97922	1139.92	0.92567
1137.99	0.97163	1137.99	0.92923
1136.06	0.95373	1136.06	0.9325
1134.13	0.91878	1134.13	0.93505
1132.2	0.86973	1132.2	0.93705
1130.27	0.82902	1130.27	0.93864
1128.35	0.82076	1128.35	0.93965
1126.42	0.84045	1126.42	0.93995
1124.49	0.86207	1124.49	0.9399
1122.56	0.87174	1122.56	0.94001
1120.63	0.87699	1120.63	0.94027
1118.7	0.88785	1118.7	0.94027
1116.77	0.90412	1116.77	0.93995
1114.84	0.92116	1114.84	0.93986
1112.91	0.93658	1112.91	0.94041
1110.99	0.94908	1110.99	0.94113
1109.06	0.95738	1109.06	0.94084
1107.13	0.96044	1107.13	0.93876
1105.2	0.95596	1105.2	0.93484
1103.27	0.93972	1103.27	0.92945
1101.34	0.91121	1101.34	0.92308
1099.41	0.88053	1099.41	0.91679
1097.48	0.86226	1097.48	0.91264
1095.56	0.86578	1095.56	0.91268
1093.63	0.89086	1093.63	0.91723
1091.7	0.92448	1091.7	0.92443
1089.77	0.95039	1089.77	0.93181
1087.84	0.96339	1087.84	0.93799
1085.91	0.96722	1085.91	0.9431
1083.98	0.96618	1083.98	0.94764
1082.05	0.96477	1082.05	0.9516
1080.13	0.96785	1080.13	0.95483
1078.2	0.97543	1078.2	0.95749
1076.27	0.98305	1076.27	0.95987
1074.34	0.98767	1074.34	0.96187
1072.41	0.98791	1072.41	0.96303
1070.48	0.98085	1070.48	0.96291
1068.55	0.96226	1068.55	0.96102
1066.62	0.93059	1066.62	0.95704
1064.69	0.8965	1064.69	0.95189
1062.77	0.88497	1062.77	0.94808
1060.84	0.90797	1060.84	0.94764
1058.91	0.94513	1058.91	0.9502
1056.98	0.97113	1056.98	0.9537
1055.05	0.98125	1055.05	0.95638
1053.12	0.98295	1053.12	0.95783
1051.19	0.98321	1051.19	0.9587
1049.26	0.98488	1049.26	0.95969
1047.34	0.9877	1047.34	0.9609
1045.41	0.99111	1045.41	0.96206
1043.48	0.99462	1043.48	0.96314
1041.55	0.99746	1041.55	0.96432
1039.62	0.99925	1039.62	0.96567
1037.69	1	1037.69	0.96697
1035.76	1.0002	1035.76	0.96803
1033.83	1.00017	1033.83	0.96902
1031.91	0.99975	1031.91	0.97005
1029.98	0.99709	1029.98	0.97091
1028.05	0.98852	1028.05	0.97123
1026.12	0.96996	1026.12	0.97049
1024.19	0.93772	1024.19	0.96732
1022.26	0.89034	1022.26	0.95927
1020.33	0.84012	1020.33	0.9457
1018.4	0.81626	1018.4	0.93171
1016.47	0.8358	1016.47	0.92605
1014.55	0.8813	1014.55	0.93198
1012.62	0.92379	1012.62	0.94372
1010.69	0.9511	1010.69	0.95397
1008.76	0.96562	1008.76	0.96054
1006.83	0.97251	1006.83	0.96495
1004.9	0.97571	1004.9	0.96868
1002.97	0.97721	1002.97	0.97187
1001.04	0.97729	1001.04	0.97401
999.116	0.97602	999.116	0.97517
997.187	0.97411	997.187	0.9762
995.258	0.9721	995.258	0.97765
993.329	0.96971	993.329	0.97903
991.401	0.96622	991.401	0.97957
989.472	0.96135	989.472	0.97951
987.543	0.95529	987.543	0.97979
985.614	0.94811	985.614	0.9807
983.685	0.94004	983.685	0.98143
981.757	0.932	981.757	0.9812
979.828	0.92506	979.828	0.98049
977.899	0.91976	977.899	0.98043
975.97	0.91592	975.97	0.98124
974.041	0.91241	974.041	0.98194
972.113	0.90799	972.113	0.98178
970.184	0.90284	970.184	0.98132
968.255	0.89799	968.255	0.98158
966.326	0.89298	966.326	0.98256
964.397	0.88603	964.397	0.98332
962.469	0.87676	962.469	0.98336
960.54	0.86711	960.54	0.98339
958.611	0.85951	958.611	0.98415
956.682	0.85483	956.682	0.98525
954.753	0.85236	954.753	0.98575
952.825	0.8513	952.825	0.98568
950.896	0.85137	950.896	0.98614
948.967	0.85248	948.967	0.98769
947.038	0.85506	947.038	0.98953
945.11	0.85946	945.11	0.99053
943.181	0.86542	943.181	0.99067
941.252	0.87226	941.252	0.99079
939.323	0.87857	939.323	0.99112
937.394	0.88323	937.394	0.9908
935.466	0.88655	935.466	0.9892
933.537	0.88866	933.537	0.9869
931.608	0.88935	931.608	0.9849
929.679	0.89009	929.679	0.98354
927.75	0.89268	927.75	0.98262
925.822	0.89684	925.822	0.98215
923.893	0.90161	923.893	0.98244
921.964	0.90713	921.964	0.98344
920.035	0.9132	920.035	0.98446
918.106	0.91826	918.106	0.98481
916.178	0.92098	916.178	0.9847
914.249	0.92203	914.249	0.98499
912.32	0.92249	912.32	0.98605
910.391	0.92082	910.391	0.9874
908.462	0.91624	908.462	0.98851
906.534	0.91192	906.534	0.98964
904.605	0.90976	904.605	0.99141
902.676	0.91002	902.676	0.99368
900.747	0.91469	900.747	0.99553
898.818	0.92423	898.818	0.99648
896.89	0.93605	896.89	0.99699
894.961	0.94698	894.961	0.99757
893.032	0.95435	893.032	0.99798
891.103	0.95724	891.103	0.99772
889.174	0.95795	889.174	0.99706
887.246	0.96086	887.246	0.99693
885.317	0.96765	885.317	0.99783
883.388	0.97484	883.388	0.99916
881.459	0.97845	881.459	1
879.53	0.97804	879.53	1.00023
877.602	0.97373	877.602	0.99996
875.673	0.96432	875.673	0.99907
873.744	0.95152	873.744	0.99725
871.815	0.94266	871.815	0.99496
869.886	0.94399	869.886	0.99346
867.958	0.95279	867.958	0.99348
866.029	0.96118	866.029	0.99439
864.1	0.96522	864.1	0.99487
862.171	0.96576	862.171	0.9944
860.243	0.96375	860.243	0.9932
858.314	0.95818	858.314	0.99122
856.385	0.94664	856.385	0.988
854.456	0.9268	854.456	0.98345
852.527	0.8989	852.527	0.97867
850.599	0.86945	850.599	0.97521
848.67	0.8527	848.67	0.97364
846.741	0.86009	846.741	0.97363
844.812	0.88581	844.812	0.97436
842.883	0.91342	842.883	0.97506
840.955	0.9326	840.955	0.9759
839.026	0.94171	839.026	0.97702
837.097	0.94325	837.097	0.97776
835.168	0.94264	835.168	0.97827
833.239	0.94538	833.239	0.97935
831.311	0.95251	831.311	0.98094
829.382	0.96081	829.382	0.98214
827.453	0.96786	827.453	0.98208
825.524	0.97352	825.524	0.98079
823.595	0.97781	823.595	0.97929
821.667	0.97966	821.667	0.97842
819.738	0.97672	819.738	0.97825
817.809	0.96567	817.809	0.97881
815.88	0.94358	815.88	0.98053
813.951	0.91333	813.951	0.98336
812.023	0.88909	812.023	0.98626
810.094	0.8865	810.094	0.98811
808.165	0.90506	808.165	0.98903
806.236	0.93081	806.236	0.98987
804.307	0.95277	804.307	0.99088
802.379	0.96759	802.379	0.99105
800.45	0.97585	800.45	0.98941
798.521	0.97994	798.521	0.98616
796.592	0.98217	796.592	0.98171
794.663	0.98329	794.663	0.97558
792.735	0.98268	792.735	0.96714
790.806	0.98007	790.806	0.95703
788.877	0.97493	788.877	0.94666
786.948	0.96421	786.948	0.93594
785.02	0.94873	785.02	0.92295
783.091	0.93994	783.091	0.90729
781.162	0.9451	781.162	0.89336
779.233	0.95585	779.233	0.88815
777.304	0.96112	777.304	0.89502
775.376	0.95326	775.376	0.91055
773.447	0.91819	773.447	0.92829
771.518	0.84476	771.518	0.94397
769.589	0.76952	769.589	0.95591
767.66	0.76337	767.66	0.96303
765.732	0.83211	765.732	0.96451
763.803	0.90899	763.803	0.96102
761.874	0.95172	761.874	0.9548
759.945	0.96678	759.945	0.94815
758.016	0.96912	758.016	0.94164
756.088	0.96575	756.088	0.9344
754.159	0.9595	754.159	0.92592
752.23	0.9514	752.23	0.91684
750.301	0.94055	750.301	0.90712
748.372	0.92459	748.372	0.89527
746.444	0.89847	746.444	0.8809
744.515	0.85148	744.515	0.86675
742.586	0.76982	742.586	0.85641
740.657	0.65027	740.657	0.85061
738.728	0.51453	738.728	0.84765
736.8	0.40454	736.8	0.84705
734.871	0.35412	734.871	0.85123
732.942	0.37379	732.942	0.86291
731.013	0.46228	731.013	0.88133
729.084	0.59513	729.084	0.90187
727.156	0.72112	727.156	0.91968
725.227	0.80732	725.227	0.93285
723.298	0.85608	723.298	0.94148
721.369	0.87777	721.369	0.9452
719.441	0.87993	719.441	0.94326
717.512	0.87554	717.512	0.9365
715.583	0.8761	715.583	0.9274
713.654	0.88148	713.654	0.91786
711.725	0.88512	711.725	0.90857
709.797	0.87766	709.797	0.90088
707.868	0.84575	707.868	0.89802
705.939	0.78324	705.939	0.90195
704.01	0.71552	704.01	0.91032
702.081	0.69262	702.081	0.91843
700.153	0.73401	700.153	0.92412
698.224	0.80597	698.224	0.92902
696.295	0.86606	696.295	0.93507
694.366	0.90093	694.366	0.94134
692.437	0.918	692.437	0.94522
690.509	0.92664	690.509	0.94571
688.58	0.93262	688.58	0.94438
686.651	0.93853	686.651	0.94279
684.722	0.94443	684.722	0.94036
682.793	0.94879	682.793	0.93582
680.865	0.95106	680.865	0.92987
678.936	0.95273	678.936	0.92476
677.007	0.95479	677.007	0.92127
675.078	0.95615	675.078	0.91763
673.149	0.95483	673.149	0.9122
671.221	0.95048	671.221	0.90542
669.292	0.94601	669.292	0.89782
667.363	0.94735	667.363	0.89176
665.434	0.9515	665.434	0.88846
663.505	0.95375	663.505	0.88438
661.577	0.95559	661.577	0.87957
659.648	0.95796	659.648	0.87631
657.719	0.95991	657.719	0.87452
655.79	0.95997	655.79	0.87242
653.861	0.95861	653.861	0.8697
651.933	0.95793	651.933	0.86795
650.004	0.95869	650.004	0.86842
648.075	0.95927	648.075	0.87043
646.146	0.9573	646.146	0.87216
644.217	0.95216	644.217	0.87323
642.289	0.94528	642.289	0.87515
640.36	0.93885	640.36	0.87819
638.431	0.93517	638.431	0.88076
636.502	0.93708	636.502	0.88331
634.574	0.94461	634.574	0.88894
632.645	0.95253	632.645	0.89881
630.716	0.95716	630.716	0.91086
628.787	0.95889	628.787	0.92251
626.858	0.95869	626.858	0.93287
624.93	0.95689	624.93	0.9421
623.001	0.9509	623.001	0.94921
621.072	0.92924	621.072	0.95201
619.143	0.88663	619.143	0.95023
617.214	0.85638	617.214	0.94864
615.286	0.87091	615.286	0.95311
613.357	0.90432	613.357	0.9626
611.428	0.92555	611.428	0.97217
609.499	0.93761	609.499	0.97986
607.57	0.94697	607.57	0.98605
605.642	0.95301	605.642	0.99119
603.713	0.95546	603.713	0.9951
601.784	0.955	601.784	0.99735
599.855	0.9535	599.855	0.99834
597.926	0.95312	597.926	0.9992
595.998	0.95411	595.998	1
594.069	0.95455	594.069	0.99962
592.14	0.95318	592.14	0.99781
590.211	0.95099	590.211	0.99598
588.282	0.94976	588.282	0.99505
586.354	0.94964	586.354	0.99433
584.425	0.94943	584.425	0.99295
582.496	0.94825	582.496	0.9912
580.567	0.9463	580.567	0.99011
578.638	0.94431	578.638	0.98986
576.71	0.94226	576.71	0.98935
574.781	0.93978	574.781	0.98802
572.852	0.93678	572.852	0.98692
570.923	0.93297	570.923	0.98704
568.995	0.92728	568.995	0.98785
567.066	0.91859	567.066	0.98781
565.137	0.9069	565.137	0.98663
563.208	0.89209	563.208	0.98562
561.279	0.87271	561.279	0.98557
559.351	0.84817	559.351	0.98562
557.422	0.82173	557.422	0.98465
555.493	0.79593	555.493	0.98307
553.564	0.76877	553.564	0.98222
551.635	0.74162	551.635	0.98218
549.707	0.72363	549.707	0.98181
547.778	0.72464	547.778	0.98069
545.849	0.74722	545.849	0.98007
543.92	0.78392	543.92	0.98098
541.991	0.82235	541.991	0.98239
540.063	0.8537	540.063	0.98246
538.134	0.87518	538.134	0.98108
536.205	0.88823	536.205	0.97962
534.276	0.89486	534.276	0.97835
532.347	0.89462	532.347	0.97591
530.419	0.8852	530.419	0.97149
528.49	0.8647	528.49	0.96612
526.561	0.83428	526.561	0.96132
524.632	0.80407	524.632	0.95766
522.703	0.78766	522.703	0.95416
520.775	0.78964	520.775	0.95003
518.846	0.81009	518.846	0.94639
516.917	0.84368	516.917	0.94506
514.988	0.87636	514.988	0.94546
513.059	0.8989	513.059	0.94547
511.131	0.91246	511.131	0.94464
509.202	0.92084	509.202	0.94428
507.273	0.92484	507.273	0.94491
505.344	0.9214	505.344	0.94523
503.415	0.90892	503.415	0.94413
501.487	0.89336	501.487	0.94277
499.558	0.8858	499.558	0.94263
497.629	0.88967	497.629	0.94291
495.7	0.90006	495.7	0.94199
493.772	0.91197	493.772	0.94007
491.843	0.9238	491.843	0.93883
489.914	0.93491	489.914	0.93899
487.985	0.94404	487.985	0.93913
486.056	0.95032	486.056	0.93791
484.128	0.95364	484.128	0.93604
482.199	0.95489	482.199	0.93537
480.27	0.9555	480.27	0.93592
478.341	0.95608	478.341	0.93581
476.412	0.9568	476.412	0.9342
474.484	0.95812	474.484	0.93261
472.555	0.9596	472.555	0.93278
470.626	0.95929	470.626	0.93407
468.697	0.95791	468.697	0.9347
466.768	0.95908	466.768	0.935
464.84	0.96378	464.84	0.93617
462.911	0.96878	462.911	0.93811
460.982	0.97061	460.982	0.93943
459.053	0.96961	459.053	0.93971
457.124	0.96947	457.124	0.94115
455.196	0.97231	455.196	0.94493
453.267	0.97612	453.267	0.9492
451.338	0.97766	451.338	0.95236
449.409	0.9763	449.409	0.9545
447.48	0.97547	447.48	0.95746
445.552	0.97803	445.552	0.96201
443.623	0.98288	443.623	0.96643
441.694	0.98639	441.694	0.96937
439.765	0.98685	439.765	0.97175
437.836	0.98628	437.836	0.9749
435.908	0.98678	435.908	0.97852
433.979	0.9881	433.979	0.98096
432.05	0.98836	432.05	0.98175
430.121	0.98577	430.121	0.98226
428.192	0.97985	428.192	0.98325
426.264	0.97162	426.264	0.98377
424.335	0.96292	424.335	0.98301
422.406	0.9565	422.406	0.98195
420.477	0.95418	420.477	0.98191
418.548	0.95495	418.548	0.98336
416.62	0.95518	416.62	0.98504
414.691	0.95579	414.691	0.98595
412.762	0.95993	412.762	0.98722
410.833	0.96772	410.833	0.98972
408.905	0.97481	408.905	0.99243
406.976	0.97768	406.976	0.99423
405.047	0.97905	405.047	0.9959
403.118	0.98337	403.118	0.99812
401.189	0.99098	401.189	0.99988
399.261	1	399.261	1

## Sheet: F2g
	EM_PZDB-H		EX_PZDB-H		EM_Zr-PZDB		EX_Zr-PZDB
Wavelength (nm)	Relative Intensity (arb.u.)	Wavelength (nm)	Relative Intensity (arb.u.)	Wavelength (nm)	Relative Intensity (arb.u.)	Wavelength (nm)	Relative Intensity (arb.u.)
430	0.08989	280	0.93911	430	0.10008	280	0.33712
430.5	0.0951	280.5	0.88877	430.5	0.10303	280.5	0.34059
431	0.09372	281	0.89033	431	0.10583	281	0.3602
431.5	0.07959	281.5	0.9102	431.5	0.10624	281.5	0.35342
432	0.08777	282	0.88292	432	0.10462	282	0.36812
432.5	0.08891	282.5	0.90273	432.5	0.10529	282.5	0.36311
433	0.08316	283	0.92259	433	0.1095	283	0.37051
433.5	0.08947	283.5	0.88173	433.5	0.11693	283.5	0.39105
434	0.08534	284	0.94428	434	0.11881	284	0.39393
434.5	0.08022	284.5	0.91127	434.5	0.11961	284.5	0.40009
435	0.0834	285	0.94557	435	0.1267	285	0.39987
435.5	0.07653	285.5	0.89747	435.5	0.12713	285.5	0.41144
436	0.0852	286	0.92168	436	0.12861	286	0.41299
436.5	0.07916	286.5	0.97293	436.5	0.12817	286.5	0.42406
437	0.09477	287	1	437	0.13261	287	0.40792
437.5	0.10057	287.5	0.98953	437.5	0.13442	287.5	0.41822
438	0.08854	288	0.92868	438	0.13325	288	0.40999
438.5	0.08871	288.5	0.94138	438.5	0.1363	288.5	0.42078
439	0.07508	289	0.90929	439	0.13651	289	0.41554
439.5	0.10289	289.5	0.98197	439.5	0.13743	289.5	0.4005
440	0.09151	290	0.98709	440	0.14412	290	0.40944
440.5	0.10606	290.5	0.90144	440.5	0.15106	290.5	0.41755
441	0.11207	291	0.92287	441	0.1443	291	0.41968
441.5	0.11717	291.5	0.9401	441.5	0.15654	291.5	0.41202
442	0.10232	292	0.92556	442	0.15956	292	0.41524
442.5	0.11962	292.5	0.87149	442.5	0.15628	292.5	0.43303
443	0.12678	293	0.869	443	0.15795	293	0.42068
443.5	0.13459	293.5	0.90771	443.5	0.15957	293.5	0.42359
444	0.16463	294	0.87028	444	0.16581	294	0.41582
444.5	0.19465	294.5	0.8233	444.5	0.17217	294.5	0.40815
445	0.2342	295	0.89154	445	0.17112	295	0.40683
445.5	0.27029	295.5	0.80583	445.5	0.17669	295.5	0.3964
446	0.34466	296	0.86985	446	0.18397	296	0.38476
446.5	0.36941	296.5	0.87455	446.5	0.18338	296.5	0.38787
447	0.44504	297	0.80368	447	0.19673	297	0.35849
447.5	0.57605	297.5	0.79307	447.5	0.2091	297.5	0.37546
448	0.66347	298	0.8411	448	0.21981	298	0.40252
448.5	0.76568	298.5	0.82885	448.5	0.2183	298.5	0.3896
449	0.87821	299	0.76089	449	0.23364	299	0.38545
449.5	0.9588	299.5	0.78201	449.5	0.24604	299.5	0.38997
450	0.95076	300	0.74977	450	0.25091	300	0.41171
450.5	1	300.5	0.7786	450.5	0.2386	300.5	0.40828
451	0.98295	301	0.73274	451	0.24865	301	0.4268
451.5	0.91521	301.5	0.73035	451.5	0.24197	301.5	0.43496
452	0.83436	302	0.73755	452	0.24871	302	0.44447
452.5	0.73526	302.5	0.69851	452.5	0.24583	302.5	0.46176
453	0.64886	303	0.69519	453	0.23568	303	0.47422
453.5	0.55866	303.5	0.68556	453.5	0.22767	303.5	0.46324
454	0.48753	304	0.67942	454	0.2228	304	0.46083
454.5	0.3903	304.5	0.68972	454.5	0.22038	304.5	0.45556
455	0.31673	305	0.649	455	0.21572	305	0.47456
455.5	0.27254	305.5	0.70665	455.5	0.21059	305.5	0.47741
456	0.24513	306	0.6551	456	0.20435	306	0.47485
456.5	0.20654	306.5	0.60969	456.5	0.21197	306.5	0.47465
457	0.17927	307	0.63585	457	0.2118	307	0.4738
457.5	0.17551	307.5	0.65471	457.5	0.21512	307.5	0.47286
458	0.15815	308	0.60863	458	0.2103	308	0.48729
458.5	0.14426	308.5	0.63783	458.5	0.21274	308.5	0.47668
459	0.14677	309	0.5604	459	0.21898	309	0.46857
459.5	0.14802	309.5	0.59341	459.5	0.21848	309.5	0.46882
460	0.13716	310	0.55074	460	0.2165	310	0.46352
460.5	0.14333	310.5	0.57798	460.5	0.22146	310.5	0.46378
461	0.12924	311	0.57795	461	0.2196	311	0.46232
461.5	0.12419	311.5	0.58605	461.5	0.21737	311.5	0.46274
462	0.12279	312	0.57162	462	0.22676	312	0.46612
462.5	0.12924	312.5	0.53711	462.5	0.21493	312.5	0.46366
463	0.13133	313	0.55577	463	0.227	313	0.44613
463.5	0.11438	313.5	0.53632	463.5	0.22189	313.5	0.45907
464	0.11935	314	0.51492	464	0.2227	314	0.45213
464.5	0.14028	314.5	0.51339	464.5	0.22274	314.5	0.45458
465	0.13334	315	0.54917	465	0.22312	315	0.44631
465.5	0.13343	315.5	0.51448	465.5	0.22546	315.5	0.44136
466	0.13235	316	0.51523	466	0.22577	316	0.45266
466.5	0.13046	316.5	0.50579	466.5	0.22596	316.5	0.44378
467	0.11319	317	0.50737	467	0.22906	317	0.43462
467.5	0.1196	317.5	0.51122	467.5	0.22524	317.5	0.44632
468	0.12729	318	0.48669	468	0.22261	318	0.44402
468.5	0.14254	318.5	0.5256	468.5	0.22968	318.5	0.44865
469	0.13495	319	0.49421	469	0.22683	319	0.44917
469.5	0.12596	319.5	0.47224	469.5	0.23064	319.5	0.44112
470	0.13128	320	0.49292	470	0.23321	320	0.4394
470.5	0.11825	320.5	0.46332	470.5	0.22548	320.5	0.43244
471	0.13283	321	0.48701	471	0.22784	321	0.44146
471.5	0.12969	321.5	0.50112	471.5	0.22526	321.5	0.45809
472	0.13408	322	0.46267	472	0.23535	322	0.45829
472.5	0.13379	322.5	0.47977	472.5	0.23894	322.5	0.46118
473	0.12105	323	0.44266	473	0.22966	323	0.46982
473.5	0.13937	323.5	0.4614	473.5	0.23313	323.5	0.48209
474	0.14163	324	0.46326	474	0.23508	324	0.4854
474.5	0.12225	324.5	0.44826	474.5	0.24028	324.5	0.4776
475	0.12579	325	0.43	475	0.23998	325	0.49425
475.5	0.11152	325.5	0.45242	475.5	0.23643	325.5	0.50689
476	0.13942	326	0.41467	476	0.23676	326	0.50485
476.5	0.13427	326.5	0.41841	476.5	0.24747	326.5	0.50684
477	0.12648	327	0.41295	477	0.2373	327	0.52179
477.5	0.1311	327.5	0.43561	477.5	0.24135	327.5	0.5079
478	0.11995	328	0.42742	478	0.25152	328	0.51875
478.5	0.1322	328.5	0.42629	478.5	0.23675	328.5	0.52475
479	0.14222	329	0.42558	479	0.242	329	0.54391
479.5	0.14617	329.5	0.43289	479.5	0.23953	329.5	0.53649
480	0.13387	330	0.41062	480	0.24823	330	0.556
480.5	0.15038	330.5	0.43081	480.5	0.25519	330.5	0.56032
481	0.12979	331	0.42549	481	0.24727	331	0.5801
481.5	0.1361	331.5	0.41001	481.5	0.25267	331.5	0.57389
482	0.13384	332	0.43322	482	0.25123	332	0.58265
482.5	0.13441	332.5	0.43566	482.5	0.25081	332.5	0.60731
483	0.13256	333	0.45629	483	0.25621	333	0.60571
483.5	0.13615	333.5	0.43746	483.5	0.25849	333.5	0.60594
484	0.12765	334	0.4241	484	0.25912	334	0.61398
484.5	0.13648	334.5	0.42368	484.5	0.26247	334.5	0.61553
485	0.13015	335	0.45219	485	0.26362	335	0.63915
485.5	0.13255	335.5	0.42628	485.5	0.26426	335.5	0.64808
486	0.12922	336	0.4462	486	0.26652	336	0.66493
486.5	0.14418	336.5	0.45367	486.5	0.26951	336.5	0.6514
487	0.14277	337	0.45171	487	0.27182	337	0.68011
487.5	0.13122	337.5	0.46273	487.5	0.2766	337.5	0.69106
488	0.15751	338	0.462	488	0.27881	338	0.69987
488.5	0.12873	338.5	0.45827	488.5	0.28018	338.5	0.6925
489	0.13883	339	0.47204	489	0.27816	339	0.71203
489.5	0.18031	339.5	0.46899	489.5	0.28638	339.5	0.72791
490	0.14485	340	0.50428	490	0.28549	340	0.73543
490.5	0.14215	340.5	0.48292	490.5	0.3005	340.5	0.71897
491	0.15679	341	0.45592	491	0.29248	341	0.76249
491.5	0.15925	341.5	0.51051	491.5	0.29668	341.5	0.76131
492	0.14888	342	0.52188	492	0.30298	342	0.77301
492.5	0.15644	342.5	0.52067	492.5	0.3001	342.5	0.77348
493	0.16015	343	0.51802	493	0.30247	343	0.78565
493.5	0.16584	343.5	0.50907	493.5	0.31759	343.5	0.77768
494	0.15371	344	0.50242	494	0.31416	344	0.80155
494.5	0.15016	344.5	0.55718	494.5	0.318	344.5	0.79684
495	0.16017	345	0.54746	495	0.32536	345	0.78857
495.5	0.16211	345.5	0.54388	495.5	0.3217	345.5	0.81309
496	0.17852	346	0.52054	496	0.33186	346	0.81016
496.5	0.16336	346.5	0.54935	496.5	0.33784	346.5	0.82909
497	0.15899	347	0.55424	497	0.35293	347	0.82934
497.5	0.15333	347.5	0.58013	497.5	0.35	347.5	0.81117
498	0.15577	348	0.56803	498	0.34828	348	0.82505
498.5	0.17694	348.5	0.59352	498.5	0.35888	348.5	0.83589
499	0.1734	349	0.58838	499	0.36583	349	0.83091
499.5	0.19402	349.5	0.56339	499.5	0.37074	349.5	0.82807
500	0.1901	350	0.6256	500	0.37391	350	0.82044
500.5	0.18549	350.5	0.61145	500.5	0.37911	350.5	0.81981
501	0.19842	351	0.6354	501	0.38073	351	0.80613
501.5	0.19754	351.5	0.60349	501.5	0.38734	351.5	0.83081
502	0.20222	352	0.64834	502	0.40145	352	0.82669
502.5	0.20603	352.5	0.64853	502.5	0.40452	352.5	0.81604
503	0.19502	353	0.64904	503	0.41545	353	0.80126
503.5	0.21835	353.5	0.65295	503.5	0.41756	353.5	0.80886
504	0.20425	354	0.664	504	0.42708	354	0.80576
504.5	0.21637	354.5	0.6932	504.5	0.44322	354.5	0.80602
505	0.21573	355	0.66844	505	0.44171	355	0.8186
505.5	0.227	355.5	0.68589	505.5	0.45314	355.5	0.79722
506	0.2403	356	0.65949	506	0.46657	356	0.79477
506.5	0.23441	356.5	0.65423	506.5	0.46711	356.5	0.78589
507	0.22617	357	0.6769	507	0.47438	357	0.78413
507.5	0.23945	357.5	0.65689	507.5	0.47466	357.5	0.77577
508	0.23592	358	0.65616	508	0.48714	358	0.77142
508.5	0.23992	358.5	0.68666	508.5	0.49752	358.5	0.76593
509	0.25272	359	0.69473	509	0.50846	359	0.78069
509.5	0.22719	359.5	0.67933	509.5	0.51013	359.5	0.77227
510	0.26013	360	0.676	510	0.50833	360	0.76437
510.5	0.26577	360.5	0.66769	510.5	0.53254	360.5	0.78126
511	0.25384	361	0.70361	511	0.5398	361	0.76573
511.5	0.26906	361.5	0.71635	511.5	0.5578	361.5	0.77381
512	0.2689	362	0.68593	512	0.55971	362	0.77982
512.5	0.27127	362.5	0.68298	512.5	0.56361	362.5	0.77425
513	0.2989	363	0.70222	513	0.57341	363	0.7717
513.5	0.25149	363.5	0.68924	513.5	0.57221	363.5	0.76058
514	0.28044	364	0.68419	514	0.59215	364	0.77661
514.5	0.27746	364.5	0.67263	514.5	0.59241	364.5	0.78149
515	0.29671	365	0.69722	515	0.60526	365	0.7668
515.5	0.31054	365.5	0.65989	515.5	0.61227	365.5	0.79015
516	0.31101	366	0.70277	516	0.61901	366	0.78149
516.5	0.30528	366.5	0.69778	516.5	0.6416	366.5	0.77951
517	0.30267	367	0.6815	517	0.64238	367	0.77533
517.5	0.32546	367.5	0.70485	517.5	0.66313	367.5	0.78122
518	0.3134	368	0.7022	518	0.65398	368	0.7908
518.5	0.31624	368.5	0.6721	518.5	0.66487	368.5	0.79775
519	0.33589	369	0.66755	519	0.67951	369	0.80403
519.5	0.34541	369.5	0.70718	519.5	0.68747	369.5	0.81163
520	0.31161	370	0.6937	520	0.70479	370	0.81294
520.5	0.34987	370.5	0.66453	520.5	0.70705	370.5	0.83236
521	0.35815	371	0.68786	521	0.71751	371	0.84081
521.5	0.36621	371.5	0.69139	521.5	0.71315	371.5	0.83015
522	0.35672	372	0.69224	522	0.73378	372	0.84549
522.5	0.36205	372.5	0.69053	522.5	0.73796	372.5	0.85322
523	0.36617	373	0.66634	523	0.76054	373	0.87144
523.5	0.355	373.5	0.63726	523.5	0.74738	373.5	0.8851
524	0.36066	374	0.69277	524	0.76012	374	0.89757
524.5	0.36829	374.5	0.65767	524.5	0.77845	374.5	0.8936
525	0.38523	375	0.67468	525	0.7744	375	0.91669
525.5	0.38151	375.5	0.66485	525.5	0.78576	375.5	0.91929
526	0.37627	376	0.65169	526	0.79128	376	0.92568
526.5	0.37824	376.5	0.68101	526.5	0.80066	376.5	0.9421
527	0.37034	377	0.67957	527	0.80314	377	0.94392
527.5	0.40529	377.5	0.64242	527.5	0.80709	377.5	0.95733
528	0.3952	378	0.63721	528	0.82484	378	0.97057
528.5	0.41664	378.5	0.63441	528.5	0.83549	378.5	0.98074
529	0.4077	379	0.63664	529	0.84374	379	0.98174
529.5	0.41725	379.5	0.63711	529.5	0.83526	379.5	0.98927
530	0.40561	380	0.62587	530	0.84166	380	1
530.5	0.40926	380.5	0.63096	530.5	0.86546	380.5	0.98972
531	0.4163	381	0.59435	531	0.86561	381	0.99696
531.5	0.44675	381.5	0.61665	531.5	0.86829	381.5	0.99398
532	0.44245	382	0.59859	532	0.85438	382	0.98462
532.5	0.42485	382.5	0.55762	532.5	0.88672	382.5	0.9847
533	0.41083	383	0.54583	533	0.88649	383	0.987
533.5	0.4334	383.5	0.55144	533.5	0.87892	383.5	0.97791
534	0.43836	384	0.51978	534	0.9065	384	0.96995
534.5	0.45575	384.5	0.4935	534.5	0.91553	384.5	0.96241
535	0.43785	385	0.52844	535	0.90854	385	0.967
535.5	0.46102	385.5	0.47408	535.5	0.90076	385.5	0.94628
536	0.44548	386	0.50518	536	0.9196	386	0.94904
536.5	0.46948	386.5	0.45744	536.5	0.93815	386.5	0.91979
537	0.44364	387	0.44014	537	0.93133	387	0.90627
537.5	0.46511	387.5	0.45742	537.5	0.93423	387.5	0.89954
538	0.45865	388	0.41848	538	0.95123	388	0.86604
538.5	0.4611	388.5	0.42862	538.5	0.93757	388.5	0.86196
539	0.47183	389	0.42305	539	0.93882	389	0.85812
539.5	0.45489	389.5	0.40223	539.5	0.94445	389.5	0.83142
540	0.45905	390	0.41782	540	0.95542	390	0.81261
540.5	0.46671	390.5	0.38352	540.5	0.94865	390.5	0.79394
541	0.4627	391	0.36945	541	0.95756	391	0.78934
541.5	0.48708	391.5	0.3602	541.5	0.96569	391.5	0.75732
542	0.44726	392	0.36763	542	0.95234	392	0.74436
542.5	0.48158	392.5	0.33555	542.5	0.97319	392.5	0.73793
543	0.48866	393	0.33301	543	0.96016	393	0.71956
543.5	0.4885	393.5	0.32014	543.5	0.97623	393.5	0.70488
544	0.48336	394	0.30476	544	0.9692	394	0.68817
544.5	0.48508	394.5	0.29973	544.5	0.97402	394.5	0.66806
545	0.45441	395	0.29656	545	0.97131	395	0.67189
545.5	0.46415	395.5	0.28161	545.5	0.97587	395.5	0.63813
546	0.48213	396	0.26707	546	0.97913	396	0.63354
546.5	0.4823	396.5	0.26623	546.5	0.98625	396.5	0.61931
547	0.48534	397	0.26027	547	0.97799	397	0.59508
547.5	0.45062	397.5	0.25673	547.5	0.98813	397.5	0.58736
548	0.47272	398	0.26251	548	0.97794	398	0.57468
548.5	0.49807	398.5	0.258	548.5	0.98379	398.5	0.55947
549	0.47725	399	0.23711	549	0.98711	399	0.55053
549.5	0.48085	399.5	0.23565	549.5	0.98966	399.5	0.54933
550	0.48123	400	0.236	550	0.99079	400	0.52871
550.5	0.49367	400.5	0.22675	550.5	0.98854	400.5	0.51798
551	0.49133	401	0.21584	551	0.99001	401	0.51556
551.5	0.46714	401.5	0.21397	551.5	0.9731	401.5	0.5065
552	0.48171	402	0.20542	552	0.97256	402	0.48855
552.5	0.51058	402.5	0.19835	552.5	0.9781	402.5	0.48211
553	0.46686	403	0.19183	553	0.98716	403	0.49007
553.5	0.49866	403.5	0.21243	553.5	0.97725	403.5	0.47086
554	0.49732	404	0.2035	554	1	404	0.46576
554.5	0.48948	404.5	0.19047	554.5	0.98313	404.5	0.46742
555	0.52103	405	0.19439	555	0.9746	405	0.45204
555.5	0.50098	405.5	0.20186	555.5	0.98998	405.5	0.4571
556	0.46573	406	0.19605	556	0.98497	406	0.45259
556.5	0.47635	406.5	0.18072	556.5	0.98375	406.5	0.45375
557	0.48911	407	0.16679	557	0.98596	407	0.44781
557.5	0.47498	407.5	0.18354	557.5	0.98037	407.5	0.44441
558	0.45855	408	0.18011	558	0.96961	408	0.43942
558.5	0.47945	408.5	0.17902	558.5	0.96785	408.5	0.4333
559	0.52101	409	0.18936	559	0.97831	409	0.43929
559.5	0.484	409.5	0.19254	559.5	0.9739	409.5	0.44306
560	0.49999	410	0.16887	560	0.96689	410	0.42884
560.5	0.48327	410.5	0.17868	560.5	0.95909	410.5	0.43653
561	0.46975	411	0.19931	561	0.95379	411	0.44263
561.5	0.4818	411.5	0.18896	561.5	0.96478	411.5	0.43994
562	0.48031	412	0.19672	562	0.94449	412	0.4468
562.5	0.46217	412.5	0.1862	562.5	0.94959	412.5	0.43877
563	0.471	413	0.19694	563	0.94021	413	0.44558
563.5	0.47457	413.5	0.17476	563.5	0.95302	413.5	0.46857
564	0.48698	414	0.19519	564	0.93935	414	0.44973
564.5	0.49029	414.5	0.16773	564.5	0.93149	414.5	0.44657
565	0.44215	415	0.17755	565	0.94559	415	0.45471
565.5	0.46352	415.5	0.19917	565.5	0.93062	415.5	0.45979
566	0.47114	416	0.18647	566	0.9361	416	0.4763
566.5	0.44741	416.5	0.1815	566.5	0.94477	416.5	0.46848
567	0.51355	417	0.19623	567	0.93406	417	0.46474
567.5	0.45414	417.5	0.20008	567.5	0.94489	417.5	0.47441
568	0.44369	418	0.18848	568	0.92462	418	0.48807
568.5	0.45834	418.5	0.22498	568.5	0.90942	418.5	0.4867
569	0.48858	419	0.19831	569	0.90346	419	0.4905
569.5	0.47845	419.5	0.21106	569.5	0.90174	419.5	0.50001
570	0.44515	420	0.20121	570	0.88957	420	0.50371
570.5	0.45339	420.5	0.22113	570.5	0.90262	420.5	0.50571
571	0.43846	421	0.2071	571	0.89724	421	0.50267
571.5	0.43929	421.5	0.20645	571.5	0.89739	421.5	0.52229
572	0.4456	422	0.21166	572	0.87527	422	0.52346
572.5	0.42174	422.5	0.21529	572.5	0.88849	422.5	0.52146
573	0.44012	423	0.21874	573	0.8875	423	0.52659
573.5	0.47364	423.5	0.21659	573.5	0.86528	423.5	0.5399
574	0.40971	424	0.22915	574	0.87323	424	0.54268
574.5	0.44598	424.5	0.23533	574.5	0.87047	424.5	0.55166
575	0.41331	425	0.23265	575	0.86394	425	0.5657
575.5	0.42263	425.5	0.22302	575.5	0.85858	425.5	0.54747
576	0.41371	426	0.23095	576	0.8413	426	0.57199
576.5	0.4312	426.5	0.23084	576.5	0.83729	426.5	0.56872
577	0.42534	427	0.22636	577	0.8544	427	0.57648
577.5	0.44081	427.5	0.24105	577.5	0.83226	427.5	0.58907
578	0.4263	428	0.25621	578	0.83506	428	0.59627
578.5	0.41885	428.5	0.24747	578.5	0.83521	428.5	0.59714
579	0.42769	429	0.24172	579	0.83174	429	0.59824
579.5	0.41509	429.5	0.24361	579.5	0.81657	429.5	0.62056
580	0.4376	430	0.2608	580	0.81707	430	0.61633
580.5	0.41871	430.5	0.24713	580.5	0.79968	430.5	0.61488
581	0.39903	431	0.25055	581	0.80234	431	0.62356
581.5	0.41232	431.5	0.27692	581.5	0.77942	431.5	0.64052
582	0.41114	432	0.25673	582	0.78226	432	0.63317
582.5	0.42215	432.5	0.25577	582.5	0.7967	432.5	0.64003
583	0.38039	433	0.25801	583	0.76949	433	0.64705
583.5	0.39113	433.5	0.24223	583.5	0.76884	433.5	0.66472
584	0.39263	434	0.28709	584	0.78185	434	0.66238
584.5	0.38611	434.5	0.25859	584.5	0.7699	434.5	0.67376
585	0.35584	435	0.27069	585	0.7534	435	0.67561
585.5	0.38575	435.5	0.27797	585.5	0.73918	435.5	0.67442
586	0.3806	436	0.31002	586	0.74393	436	0.68651
586.5	0.3695	436.5	0.2925	586.5	0.74874	436.5	0.68329
587	0.38568	437	0.27637	587	0.7329	437	0.69509
587.5	0.36931	437.5	0.29998	587.5	0.73316	437.5	0.69437
588	0.38771	438	0.29082	588	0.73867	438	0.68688
588.5	0.38343	438.5	0.28565	588.5	0.7306	438.5	0.69918
589	0.34795	439	0.28403	589	0.72813	439	0.70524
589.5	0.3796	439.5	0.30148	589.5	0.71693	439.5	0.70791
590	0.37158	440	0.29217	590	0.70205	440	0.70863
590.5	0.36503	440.5	0.30209	590.5	0.69139	440.5	0.71799
591	0.36719	441	0.28	591	0.70346	441	0.72674
591.5	0.36288	441.5	0.30255	591.5	0.69755	441.5	0.73806
592	0.3397	442	0.30825	592	0.69707	442	0.73425
592.5	0.34934	442.5	0.29743	592.5	0.67713	442.5	0.74043
593	0.34931	443	0.32545	593	0.67922	443	0.74558
593.5	0.33876	443.5	0.29947	593.5	0.67346	443.5	0.74765
594	0.33593	444	0.31584	594	0.66581	444	0.7519
594.5	0.3371	444.5	0.31537	594.5	0.66802	444.5	0.75836
595	0.34308	445	0.30742	595	0.65844	445	0.76176
595.5	0.33065	445.5	0.31648	595.5	0.65802	445.5	0.76215
596	0.33004	446	0.35229	596	0.64198	446	0.76719
596.5	0.34037	446.5	0.33153	596.5	0.65872	446.5	0.76454
597	0.33383	447	0.32288	597	0.63781	447	0.77296
597.5	0.31884	447.5	0.33561	597.5	0.63194	447.5	0.79096
598	0.31227	448	0.33152	598	0.63952	448	0.77921
598.5	0.32944	448.5	0.33485	598.5	0.61357	448.5	0.79224
599	0.30333	449	0.32547	599	0.62359	449	0.79013
599.5	0.30247	449.5	0.33565	599.5	0.6052	449.5	0.80553
600	0.32485	450	0.32147	600	0.59676	450	0.80085
600.5	0.30449	450.5	0.33521	600.5	0.5967	450.5	0.786
601	0.30814	451	0.32515	601	0.58082	451	0.7986
601.5	0.32425	451.5	0.33628	601.5	0.59286	451.5	0.80973
602	0.32046	452	0.32528	602	0.58653	452	0.79831
602.5	0.32676	452.5	0.34263	602.5	0.57991	452.5	0.80877
603	0.29771	453	0.33212	603	0.57341	453	0.80422
603.5	0.34033	453.5	0.33791	603.5	0.57719	453.5	0.80142
604	0.31621	454	0.33247	604	0.5586	454	0.81185
604.5	0.29127	454.5	0.32442	604.5	0.55555	454.5	0.81403
605	0.28446	455	0.33156	605	0.54842	455	0.81011
605.5	0.27938	455.5	0.34279	605.5	0.55088	455.5	0.81178
606	0.28401	456	0.35728	606	0.5227	456	0.82046
606.5	0.29517	456.5	0.34054	606.5	0.53927	456.5	0.80751
607	0.26497	457	0.34899	607	0.52809	457	0.81335
607.5	0.28102	457.5	0.3318	607.5	0.53108	457.5	0.81322
608	0.27409	458	0.35362	608	0.5206	458	0.79878
608.5	0.28097	458.5	0.31319	608.5	0.5168	458.5	0.80418
609	0.26686	459	0.32789	609	0.52293	459	0.80068
609.5	0.28538	459.5	0.33191	609.5	0.51489	459.5	0.79204
610	0.27833	460	0.3399	610	0.5091	460	0.8036
610.5	0.27839	460.5	0.34509	610.5	0.4993	460.5	0.80075
611	0.27286	461	0.34841	611	0.51368	461	0.79356
611.5	0.25294	461.5	0.35247	611.5	0.49117	461.5	0.7956
612	0.27165	462	0.34452	612	0.49657	462	0.78774
612.5	0.27849	462.5	0.3226	612.5	0.4813	462.5	0.78954
613	0.24361	463	0.32771	613	0.48583	463	0.77259
613.5	0.25425	463.5	0.32744	613.5	0.48112	463.5	0.77102
614	0.25085	464	0.34586	614	0.47376	464	0.76399
614.5	0.2361	464.5	0.31848	614.5	0.46289	464.5	0.77311
615	0.25328	465	0.32613	615	0.46793	465	0.76287
615.5	0.23604	465.5	0.3131	615.5	0.45859	465.5	0.76332
616	0.2425	466	0.32856	616	0.44447	466	0.748
616.5	0.23528	466.5	0.31522	616.5	0.43516	466.5	0.74422
617	0.24779	467	0.32013	617	0.43737	467	0.73844
617.5	0.22326	467.5	0.31412	617.5	0.44469	467.5	0.73043
618	0.21948	468	0.31631	618	0.43265	468	0.72786
618.5	0.22827	468.5	0.31074	618.5	0.44332	468.5	0.71716
619	0.23447	469	0.33279	619	0.43197	469	0.70396
619.5	0.23547	469.5	0.32539	619.5	0.43382	469.5	0.71005
620	0.26257	470	0.34575	620	0.42049	470	0.70688
620.5	0.24561	470.5	0.32773	620.5	0.41605	470.5	0.68553
621	0.21654	471	0.38478	621	0.41375	471	0.69084
621.5	0.23557	471.5	0.39017	621.5	0.40896	471.5	0.68008
622	0.21327	472	0.38853	622	0.40918	472	0.67326
622.5	0.22056	472.5	0.43882	622.5	0.4056	472.5	0.66968
623	0.21737	473	0.42748	623	0.39121	473	0.65653
623.5	0.19559	473.5	0.43436	623.5	0.38306	473.5	0.64834
624	0.24018	474	0.42749	624	0.38986	474	0.64067
624.5	0.21511	474.5	0.39218	624.5	0.38389	474.5	0.6283
625	0.19074	475	0.39545	625	0.37741	475	0.6267
625.5	0.19814	475.5	0.35483	625.5	0.38001	475.5	0.60674
626	0.199	476	0.36088	626	0.37889	476	0.58601
626.5	0.21148	476.5	0.32213	626.5	0.37951	476.5	0.57058
627	0.19823	477	0.29558	627	0.37229	477	0.55573
627.5	0.23423	477.5	0.24364	627.5	0.36865	477.5	0.55932
628	0.19919	478	0.24007	628	0.36457	478	0.54924
628.5	0.1898	478.5	0.22915	628.5	0.3572	478.5	0.53616
629	0.18124	479	0.23158	629	0.33339	479	0.50701
629.5	0.20356	479.5	0.20705	629.5	0.34939	479.5	0.50371
630	0.19327	480	0.2179	630	0.34739	480	0.48051
630.5	0.20275	480.5	0.19842	630.5	0.33265	480.5	0.48504
631	0.1813	481	0.2054	631	0.3371	481	0.46338
631.5	0.19323	481.5	0.19597	631.5	0.33684	481.5	0.44468
632	0.1993	482	0.18107	632	0.32953	482	0.44505
632.5	0.19756	482.5	0.1714	632.5	0.32261	482.5	0.44443
633	0.1871	483	0.18728	633	0.32082	483	0.42592
633.5	0.18109	483.5	0.18071	633.5	0.33163	483.5	0.40724
634	0.18725	484	0.17071	634	0.32468	484	0.41
634.5	0.17906	484.5	0.16291	634.5	0.31681	484.5	0.38998
635	0.19323	485	0.15002	635	0.30843	485	0.37792
635.5	0.18435	485.5	0.15211	635.5	0.30112	485.5	0.37289
636	0.17516	486	0.13057	636	0.31014	486	0.36626
636.5	0.17052	486.5	0.1378	636.5	0.29752	486.5	0.33849
637	0.17029	487	0.138	637	0.29902	487	0.33701
637.5	0.14368	487.5	0.11794	637.5	0.28817	487.5	0.32298
638	0.14894	488	0.1309	638	0.29914	488	0.32584
638.5	0.157	488.5	0.11717	638.5	0.28726	488.5	0.30396
639	0.18049	489	0.11914	639	0.28765	489	0.30416
639.5	0.15177	489.5	0.11186	639.5	0.29697	489.5	0.29679
640	0.16086	490	0.10696	640	0.28015	490	0.28395
640.5	0.1719	490.5	0.09771	640.5	0.27095	490.5	0.26664
641	0.16325	491	0.09698	641	0.27648	491	0.25277
641.5	0.15094	491.5	0.08982	641.5	0.27741	491.5	0.24911
642	0.15845	492	0.08702	642	0.25975	492	0.23669
642.5	0.17724	492.5	0.08628	642.5	0.25129	492.5	0.2316
643	0.14004	493	0.08413	643	0.26354	493	0.22411
643.5	0.13888	493.5	0.07526	643.5	0.27123	493.5	0.20886
644	0.14535	494	0.07629	644	0.26167	494	0.20984
644.5	0.1558	494.5	0.06276	644.5	0.25826	494.5	0.19097
645	0.19645	495	0.06692	645	0.25457	495	0.18148
645.5	0.15538	495.5	0.05397	645.5	0.24691	495.5	0.17665
646	0.15601	496	0.06884	646	0.25488	496	0.17227
646.5	0.1685	496.5	0.05898	646.5	0.23834	496.5	0.16718
647	0.14761	497	0.0509	647	0.24643	497	0.15281
647.5	0.13653	497.5	0.04719	647.5	0.23865	497.5	0.14735
648	0.16999	498	0.04521	648	0.23696	498	0.13928
648.5	0.14873	498.5	0.04908	648.5	0.23657	498.5	0.12924
649	0.16263	499	0.04371	649	0.23388	499	0.12173
649.5	0.1453	499.5	0.04891	649.5	0.22073	499.5	0.11261
650	0.14086	500	0.03967	650	0.22747	500	0.11085
650.5	0.13445	500.5	0.03868	650.5	0.22489	500.5	0.11166
651	0.16894	501	0.02847	651	0.22129	501	0.10415
651.5	0.13183	501.5	0.04679	651.5	0.21965	501.5	0.09658
652	0.14709	502	0.0362	652	0.22179	502	0.09144
652.5	0.12689	502.5	0.03669	652.5	0.21859	502.5	0.08448
653	0.14945	503	0.03771	653	0.2087	503	0.08231
653.5	0.13045	503.5	0.03278	653.5	0.21156	503.5	0.07556
654	0.15224	504	0.03296	654	0.22517	504	0.07041
654.5	0.16243	504.5	0.04335	654.5	0.21246	504.5	0.06278
655	0.15805	505	0.03661	655	0.21349	505	0.06071
655.5	0.14058	505.5	0.04194	655.5	0.21166	505.5	0.06036
656	0.15525	506	0.03556	656	0.20202	506	0.04955
656.5	0.14736	506.5	0.02821	656.5	0.2041	506.5	0.05118
657	0.13831	507	0.03956	657	0.20183	507	0.05014
657.5	0.13472	507.5	0.04339	657.5	0.19948	507.5	0.04529
658	0.14074	508	0.02842	658	0.19288	508	0.04661
658.5	0.11177	508.5	0.04638	658.5	0.20059	508.5	0.04099
659	0.11907	509	0.05018	659	0.20536	509	0.04359
659.5	0.13091	509.5	0.06438	659.5	0.19533	509.5	0.0349
660	0.11246	510	0.06058	660	0.17399	510	0.03291
660.5	0.13311	510.5	0.05581	660.5	0.18524	510.5	0.03159
661	0.14963	511	0.05341	661	0.17573	511	0.02546
661.5	0.13807	511.5	0.0534	661.5	0.18842	511.5	0.02424
662	0.14459	512	0.03689	662	0.17713	512	0.0234
662.5	0.14548	512.5	0.02185	662.5	0.17944	512.5	0.01708
663	0.12654	513	0.01718	663	0.19137	513	0.01436
663.5	0.11911	513.5	0.01442	663.5	0.17662	513.5	0.01621
664	0.11514	514	0.01403	664	0.1748	514	0.01214
664.5	0.14034	514.5	0.00655	664.5	0.16676	514.5	0.00562
665	0.14343	515	0.00707	665	0.16991	515	0.00552
665.5	0.13343	515.5	0	665.5	0.16962	515.5	0.00838
666	0.12107	516	0.00953	666	0.17191	516	0.00511
666.5	0.09431	516.5	0.01195	666.5	0.17715	516.5	0.00822
667	0.13316	517	0.00722	667	0.1701	517	0.00473
667.5	0.12791	517.5	0.01725	667.5	0.17099	517.5	0.00286
668	0.12136	518	0.01776	668	0.15693	518	0.00411
668.5	0.13792	518.5	0.01398	668.5	0.15726	518.5	0
669	0.11781	519	0.01353	669	0.15725	519	0.00166
669.5	0.12956	519.5	0.00547	669.5	0.15312	519.5	8.68217e-05
670	0.11922	520	0.01461	670	0.16288	520	0.00419
670.5	0.10756		--	670.5	0.16172		--
671	0.11937		--	671	0.15385		--
671.5	0.10741		--	671.5	0.15217		--
672	0.1407		--	672	0.15689		--
672.5	0.11871		--	672.5	0.1577		--
673	0.12964		--	673	0.1481		--
673.5	0.14067		--	673.5	0.1459		--
674	0.09003		--	674	0.1479		--
674.5	0.09848		--	674.5	0.13999		--
675	0.11085		--	675	0.14405		--
675.5	0.16005		--	675.5	0.14665		--
676	0.11725		--	676	0.13955		--
676.5	0.12585		--	676.5	0.14968		--
677	0.14258		--	677	0.13172		--
677.5	0.1074		--	677.5	0.13372		--
678	0.13224		--	678	0.13721		--
678.5	0.13577		--	678.5	0.13651		--
679	0.11207		--	679	0.14359		--
679.5	0.121		--	679.5	0.12965		--
680	0.02465		--	680	0.03296		--
680.5	0.02062		--	680.5	0.03484		--
681	0.02506		--	681	0.02826		--
681.5	0.0324		--	681.5	0.03451		--
682	0.01393		--	682	0.03168		--
682.5	0.03131		--	682.5	0.02791		--
683	0.0243		--	683	0.03679		--
683.5	0.01143		--	683.5	0.02996		--
684	0.03501		--	684	0.02726		--
684.5	0.02492		--	684.5	0.02996		--
685	0.00439		--	685	0.02325		--
685.5	0.02535		--	685.5	0.02407		--
686	0.03609		--	686	0.02239		--
686.5	0.03335		--	686.5	0.0234		--
687	0.00628		--	687	0.02794		--
687.5	0.01553		--	687.5	0.02394		--
688	0.03102		--	688	0.02914		--
688.5	0.01892		--	688.5	0.0261		--
689	0.02997		--	689	0.02817		--
689.5	0.01459		--	689.5	0.02521		--
690	0.02262		--	690	0.02162		--
690.5	0.03393		--	690.5	0.02372		--
691	0.01346		--	691	0.0227		--
691.5	0.02482		--	691.5	0.02394		--
692	0.02662		--	692	0.01678		--
692.5	0.0155		--	692.5	0.02341		--
693	0.02871		--	693	0.01763		--
693.5	0.02735		--	693.5	0.01953		--
694	0.00939		--	694	0.01951		--
694.5	0.02275		--	694.5	0.02229		--
695	0.0313		--	695	0.02314		--
695.5	0.01979		--	695.5	0.0251		--
696	0.03683		--	696	0.02081		--
696.5	0.01846		--	696.5	0.02368		--
697	0.0289		--	697	0.02155		--
697.5	0.0378		--	697.5	0.02006		--
698	0.02078		--	698	0.01762		--
698.5	0.0227		--	698.5	0.01382		--
699	0.00711		--	699	0.01558		--
699.5	0.01252		--	699.5	0.01784		--
700	0.0091		--	700	0.02302		--
700.5	0.02531		--	700.5	0.01434		--
701	0.01653		--	701	0.0212		--
701.5	0.01127		--	701.5	0.01499		--
702	0.03506		--	702	0.01781		--
702.5	0.01888		--	702.5	0.01547		--
703	0.00801		--	703	0.02088		--
703.5	0.00814		--	703.5	0.01447		--
704	0.0288		--	704	0.01728		--
704.5	0.01966		--	704.5	0.01775		--
705	0.02365		--	705	0.01262		--
705.5	0.01246		--	705.5	0.01016		--
706	0.01453		--	706	0.01527		--
706.5	0.03787		--	706.5	0.01523		--
707	0.01679		--	707	0.01348		--
707.5	0.01503		--	707.5	0.01397		--
708	0.02509		--	708	0.01796		--
708.5	0.01342		--	708.5	0.01439		--
709	0.00757		--	709	0.01258		--
709.5	0.01372		--	709.5	0.00789		--
710	0.01389		--	710	0.01374		--
710.5	0.02831		--	710.5	0.01026		--
711	0.04084		--	711	0.01359		--
711.5	0.01434		--	711.5	0.01616		--
712	0.0332		--	712	0.01557		--
712.5	0.02301		--	712.5	0.0131		--
713	0.01689		--	713	0.01008		--
713.5	0.03609		--	713.5	0.01052		--
714	0.02151		--	714	0.00828		--
714.5	0.01101		--	714.5	0.01094		--
715	0.00253		--	715	0.01112		--
715.5	0.01785		--	715.5	0.00965		--
716	0.0071		--	716	0.0093		--
716.5	0.02487		--	716.5	0.01143		--
717	0.04067		--	717	0.00879		--
717.5	0.03879		--	717.5	0.01042		--
718	0.01435		--	718	0.01201		--
718.5	0.01901		--	718.5	0.00988		--
719	0.01237		--	719	0.01154		--
719.5	0.02859		--	719.5	0.00821		--
720	0.02425		--	720	0.0099		--
720.5	0.02218		--	720.5	0.00653		--
721	0.02946		--	721	0.01003		--
721.5	0.03922		--	721.5	0.01509		--
722	0.03009		--	722	0.01288		--
722.5	0.01599		--	722.5	0.0137		--
723	0.01135		--	723	0.00651		--
723.5	0.03336		--	723.5	0.00669		--
724	0.02629		--	724	0.0081		--
724.5	0.00682		--	724.5	0.00857		--
725	0.01438		--	725	0.00844		--
725.5	0.00956		--	725.5	0.00606		--
726	0.00467		--	726	0.00785		--
726.5	0.00732		--	726.5	0.00804		--
727	0.02024		--	727	0.0161		--
727.5	0.02561		--	727.5	0.00445		--
728	0.01549		--	728	0.00855		--
728.5	0		--	728.5	0.01133		--
729	0.01054		--	729	0.01388		--
729.5	0.02649		--	729.5	0.01041		--
730	0.02938		--	730	0.00993		--
730.5	0.00294		--	730.5	0.00941		--
731	0.03801		--	731	0.00475		--
731.5	0.03288		--	731.5	0.0087		--
732	0.0468		--	732	0.00923		--
732.5	0.02253		--	732.5	0.01082		--
733	0.01724		--	733	0.01352		--
733.5	0.03135		--	733.5	0.01555		--
734	0.01763		--	734	0.01112		--
734.5	0.03479		--	734.5	0.00444		--
735	0.02375		--	735	0.01041		--
735.5	0.0326		--	735.5	0.00476		--
736	0.03002		--	736	0.00862		--
736.5	0.03027		--	736.5	0.00283		--
737	0.01593		--	737	0		--
737.5	0.01318		--	737.5	0.00354		--
738	0.0312		--	738	0.00674		--
738.5	0.01953		--	738.5	0.00883		--
739	0.03185		--	739	0.00981		--
739.5	0.03215		--	739.5	0.00767		--
740	0.03858		--	740	0.01138		--
740.5	0.02348		--	740.5	0.00801		--
741	0.04232		--	741	0.01293		--
741.5	0.01145		--	741.5	0.00715		--
742	0.01791		--	742	0.01662		--
742.5	0.02445		--	742.5	0.00875		--
743	0.05987		--	743	0.00323		--
743.5	0.05076		--	743.5	0.0145		--
744	0.07718		--	744	0.01183		--
744.5	0.01573		--	744.5	0.01832		--
745	0.03901		--	745	0.01645		--
745.5	0.04926		--	745.5	0.02133		--
746	0.02963		--	746	0.02335		--
746.5	0.01308		--	746.5	0.01722		--
747	0.05039		--	747	0.01098		--
747.5	0.02701		--	747.5	0.01377		--
748	0.04102		--	748	0.01002		--
748.5	0.03451		--	748.5	0.01418		--
749	0.05229		--	749	0.01754		--
749.5	0.02815		--	749.5	0.02185		--
750	0.02841		--	750	0.00769		--
	--		--		--		--
	--		--		--		--
	--		--		--		--
	--		--		--		--
	--		--		--		--
	--		--		--		--
	--		--		--		--
	--		--		--		--
	--		--		--		--
	--		--		--		--
	--		--		--		--
	--		--		--		--
	--		--		--		--
	--		--		--		--
	--		--		--		--
	--		--		--		--
	--		--		--		--
	--		--		--		--
	--		--		--		--
	--		--		--		--
			--				--
			--				--
			--				--
			--				--
			--				--
			--				--
			--				--
			--				--
			--				--
			--				--
			--				--
			--				--
			--				--
			--				--
			--				--
			--				--
			--				--
			--				--
			--				--
			--				--

## Sheet: F2h
	1a		Zr-PZDB		Mixture
Wavelength (nm)	Absorbance (a.u.)	Wavelength (nm)	Absorbance (a.u.)	Wavelength (nm)	Absorbance (a.u.)
600	-0.00144	600	0.24328	600	0.23854
599.5	-0.00151	599.5	0.2432	599.5	0.23815
599	-0.00167	599	0.24313	599	0.23755
598.5	-0.00178	598.5	0.24312	598.5	0.23701
598	-0.00187	598	0.24301	598	0.23647
597.5	-0.00192	597.5	0.24291	597.5	0.23583
597	-0.00198	597	0.24275	597	0.23509
596.5	-0.00198	596.5	0.24264	596.5	0.23448
596	-0.00201	596	0.24258	596	0.23387
595.5	-0.00202	595.5	0.24251	595.5	0.23328
595	-0.00196	595	0.24245	595	0.23274
594.5	-0.00189	594.5	0.24244	594.5	0.23229
594	-0.00181	594	0.24231	594	0.23197
593.5	-0.00179	593.5	0.24229	593.5	0.23154
593	-0.0017	593	0.24233	593	0.2311
592.5	-0.00187	592.5	0.24223	592.5	0.2304
592	-0.00197	592	0.24222	592	0.22998
591.5	-0.00198	591.5	0.24218	591.5	0.22953
591	-0.00204	591	0.24218	591	0.22898
590.5	-0.00203	590.5	0.24226	590.5	0.22859
590	-0.00206	590	0.24221	590	0.2281
589.5	-0.00217	589.5	0.24214	589.5	0.22765
589	-0.00219	589	0.24219	589	0.22713
588.5	-0.00208	588.5	0.24231	588.5	0.2268
588	-0.00196	588	0.24241	588	0.22634
587.5	-0.00185	587.5	0.24232	587.5	0.22595
587	-0.00165	587	0.2424	587	0.22572
586.5	-0.00151	586.5	0.24244	586.5	0.22536
586	-0.00148	586	0.24226	586	0.22498
585.5	-0.00139	585.5	0.24223	585.5	0.22474
585	-0.00145	585	0.24222	585	0.2243
584.5	-0.00135	584.5	0.2423	584.5	0.22406
584	-0.00136	584	0.24226	584	0.22386
583.5	-0.0014	583.5	0.24217	583.5	0.22344
583	-0.00142	583	0.2422	583	0.22312
582.5	-0.00153	582.5	0.24211	582.5	0.2228
582	-0.0017	582	0.24211	582	0.22243
581.5	-0.00175	581.5	0.24216	581.5	0.2221
581	-0.00184	581	0.24226	581	0.22175
580.5	-0.00187	580.5	0.24232	580.5	0.22162
580	-0.00192	580	0.2423	580	0.22153
579.5	-0.0019	579.5	0.24249	579.5	0.22146
579	-0.00173	579	0.24276	579	0.22144
578.5	-0.00173	578.5	0.24278	578.5	0.2212
578	-0.00172	578	0.24289	578	0.22113
577.5	-0.00166	577.5	0.24294	577.5	0.22096
577	-0.0017	577	0.24302	577	0.22076
576.5	-0.00164	576.5	0.24319	576.5	0.22068
576	-0.00172	576	0.24326	576	0.22043
575.5	-0.00176	575.5	0.2432	575.5	0.22035
575	-0.00171	575	0.24329	575	0.22021
574.5	-0.00166	574.5	0.24339	574.5	0.22009
574	-0.0016	574	0.24358	574	0.21986
573.5	-0.00167	573.5	0.24352	573.5	0.21962
573	-0.0017	573	0.24364	573	0.21947
572.5	-0.00172	572.5	0.24377	572.5	0.21924
572	-0.00177	572	0.24376	572	0.21909
571.5	-0.00185	571.5	0.24384	571.5	0.21881
571	-0.00185	571	0.24395	571	0.21858
570.5	-0.00185	570.5	0.24413	570.5	0.21842
570	-0.00193	570	0.24416	570	0.21827
569.5	-0.00201	569.5	0.24423	569.5	0.21811
569	-0.00202	569	0.24446	569	0.21809
568.5	-0.00203	568.5	0.24434	568.5	0.21786
568	-0.00206	568	0.24435	568	0.21776
567.5	-0.00195	567.5	0.2445	567.5	0.21762
567	-0.00189	567	0.24453	567	0.21749
566.5	-0.00177	566.5	0.24456	566.5	0.21741
566	-0.00183	566	0.2446	566	0.21728
565.5	-0.00175	565.5	0.24474	565.5	0.21734
565	-0.00156	565	0.24506	565	0.21748
564.5	-0.00144	564.5	0.24524	564.5	0.21762
564	-0.00138	564	0.24553	564	0.21774
563.5	-0.00133	563.5	0.24573	563.5	0.21778
563	-0.00135	563	0.24597	563	0.21786
562.5	-0.00134	562.5	0.24628	562.5	0.21789
562	-0.00152	562	0.24636	562	0.21776
561.5	-0.00156	561.5	0.24653	561.5	0.21783
561	-0.00159	561	0.24662	561	0.21781
560.5	-0.0017	560.5	0.24677	560.5	0.21781
560	-0.00169	560	0.24691	560	0.21779
559.5	-0.00167	559.5	0.24694	559.5	0.21773
559	-0.00171	559	0.24701	559	0.2177
558.5	-0.00164	558.5	0.24717	558.5	0.21769
558	-0.00169	558	0.24714	558	0.21768
557.5	-0.00171	557.5	0.2472	557.5	0.2176
557	-0.00165	557	0.24735	557	0.21768
556.5	-0.00157	556.5	0.24757	556.5	0.21775
556	-0.00149	556	0.24771	556	0.21788
555.5	-0.00149	555.5	0.24793	555.5	0.21798
555	-0.00151	555	0.24817	555	0.21812
554.5	-0.00145	554.5	0.24834	554.5	0.21816
554	-0.00156	554	0.2486	554	0.21828
553.5	-0.00159	553.5	0.24894	553.5	0.21845
553	-0.0016	553	0.24918	553	0.21859
552.5	-0.00166	552.5	0.24946	552.5	0.21862
552	-0.0018	552	0.24969	552	0.21868
551.5	-0.00187	551.5	0.24998	551.5	0.21884
551	-0.00192	551	0.25028	551	0.21903
550.5	-0.00188	550.5	0.25059	550.5	0.21931
550	-0.00179	550	0.25093	550	0.21958
549.5	-0.00174	549.5	0.25114	549.5	0.21981
549	-0.00157	549	0.25145	549	0.22018
548.5	-0.0014	548.5	0.25177	548.5	0.22051
548	-0.00136	548	0.25196	548	0.22081
547.5	-0.00128	547.5	0.2523	547.5	0.22115
547	-0.00119	547	0.25256	547	0.2215
546.5	-0.00116	546.5	0.25293	546.5	0.22187
546	-0.00111	546	0.2532	546	0.22213
545.5	-0.00098	545.5	0.25351	545.5	0.22237
545	-0.00101	545	0.25387	545	0.22259
544.5	-0.00093	544.5	0.25431	544.5	0.22286
544	-0.00106	544	0.25463	544	0.22306
543.5	-0.00116	543.5	0.25518	543.5	0.22338
543	-0.00112	543	0.25576	543	0.22368
542.5	-0.0011	542.5	0.25636	542.5	0.22409
542	-0.00111	542	0.25698	542	0.22455
541.5	-0.00126	541.5	0.25752	541.5	0.22487
541	-0.00138	541	0.25816	541	0.2254
540.5	-0.00144	540.5	0.25876	540.5	0.22575
540	-0.00158	540	0.25946	540	0.22622
539.5	-0.00158	539.5	0.26023	539.5	0.22681
539	-0.00152	539	0.26109	539	0.22746
538.5	-0.00149	538.5	0.26186	538.5	0.228
538	-0.00146	538	0.26281	538	0.22864
537.5	-0.0015	537.5	0.26378	537.5	0.2293
537	-0.00164	537	0.26464	537	0.22982
536.5	-0.0015	536.5	0.26575	536.5	0.23049
536	-0.00145	536	0.26679	536	0.23105
535.5	-0.00151	535.5	0.26768	535.5	0.23155
535	-0.00153	535	0.26871	535	0.23219
534.5	-0.00145	534.5	0.26977	534.5	0.23286
534	-0.00145	534	0.27086	534	0.23367
533.5	-0.00139	533.5	0.272	533.5	0.23449
533	-0.00134	533	0.27316	533	0.23537
532.5	-0.00138	532.5	0.27436	532.5	0.2363
532	-0.00145	532	0.27554	532	0.23715
531.5	-0.00147	531.5	0.27672	531.5	0.23808
531	-0.00149	531	0.27797	531	0.2391
530.5	-0.00147	530.5	0.27927	530.5	0.24017
530	-0.00152	530	0.28061	530	0.24119
529.5	-0.0015	529.5	0.28209	529.5	0.24234
529	-0.00131	529	0.28356	529	0.24347
528.5	-0.00125	528.5	0.28506	528.5	0.24474
528	-0.00123	528	0.28673	528	0.246
527.5	-0.00122	527.5	0.28836	527.5	0.24722
527	-0.00123	527	0.29015	527	0.24855
526.5	-0.00125	526.5	0.29185	526.5	0.24979
526	-0.00127	526	0.29371	526	0.2512
525.5	-0.00127	525.5	0.29564	525.5	0.25271
525	-0.00131	525	0.29752	525	0.25423
524.5	-0.00138	524.5	0.29927	524.5	0.25565
524	-0.00144	524	0.30125	524	0.25726
523.5	-0.0015	523.5	0.30321	523.5	0.25894
523	-0.00159	523	0.30506	523	0.26061
522.5	-0.00153	522.5	0.30706	522.5	0.26246
522	-0.00157	522	0.30901	522	0.26415
521.5	-0.00164	521.5	0.31095	521.5	0.26589
521	-0.00163	521	0.31302	521	0.26769
520.5	-0.00148	520.5	0.31522	520.5	0.26965
520	-0.00137	520	0.3174	520	0.27169
519.5	-0.00128	519.5	0.31967	519.5	0.27368
519	-0.00132	519	0.32189	519	0.27558
518.5	-0.00136	518.5	0.32429	518.5	0.27764
518	-0.00142	518	0.32676	518	0.27975
517.5	-0.00147	517.5	0.32924	517.5	0.28201
517	-0.0015	517	0.33179	517	0.28421
516.5	-0.00151	516.5	0.33446	516.5	0.28657
516	-0.00149	516	0.33721	516	0.28892
515.5	-0.00141	515.5	0.33999	515.5	0.29145
515	-0.00136	515	0.3427	515	0.29399
514.5	-0.00129	514.5	0.3455	514.5	0.29663
514	-0.00135	514	0.34823	514	0.29931
513.5	-0.00132	513.5	0.35089	513.5	0.30187
513	-0.00136	513	0.35371	513	0.30459
512.5	-0.00128	512.5	0.35636	512.5	0.30736
512	-0.00128	512	0.35905	512	0.31009
511.5	-0.00127	511.5	0.36184	511.5	0.31293
511	-0.00128	511	0.36445	511	0.31553
510.5	-0.00123	510.5	0.36712	510.5	0.31825
510	-0.00115	510	0.3699	510	0.32102
509.5	-0.00113	509.5	0.37264	509.5	0.32381
509	-0.00126	509	0.37516	509	0.32656
508.5	-0.00141	508.5	0.37773	508.5	0.32933
508	-0.0015	508	0.38043	508	0.33212
507.5	-0.00151	507.5	0.38301	507.5	0.3351
507	-0.0015	507	0.3856	507	0.33805
506.5	-0.00135	506.5	0.38828	506.5	0.34111
506	-0.00122	506	0.39085	506	0.34411
505.5	-0.00113	505.5	0.39354	505.5	0.34719
505	-0.0011	505	0.39598	505	0.35002
504.5	-0.00104	504.5	0.39856	504.5	0.35298
504	-0.00093	504	0.40092	504	0.35582
503.5	-0.00093	503.5	0.40321	503.5	0.35859
503	-0.00092	503	0.40547	503	0.36113
502.5	-0.00088	502.5	0.40761	502.5	0.36368
502	-0.00087	502	0.40974	502	0.36603
501.5	-0.00087	501.5	0.41172	501.5	0.36838
501	-0.00088	501	0.41364	501	0.37057
500.5	-0.00093	500.5	0.41556	500.5	0.37271
500	-0.00102	500	0.41735	500	0.37475
499.5	-0.00105	499.5	0.41915	499.5	0.37667
499	-0.0011	499	0.42092	499	0.37866
498.5	-0.00106	498.5	0.42253	498.5	0.38063
498	-0.00115	498	0.42416	498	0.38242
497.5	-0.0011	497.5	0.42581	497.5	0.38426
497	-0.00106	497	0.42744	497	0.38597
496.5	-0.00097	496.5	0.4291	496.5	0.38778
496	-0.00091	496	0.43069	496	0.38954
495.5	-0.00079	495.5	0.43224	495.5	0.39135
495	-0.00093	495	0.43385	495	0.39296
494.5	-0.00091	494.5	0.43549	494.5	0.39467
494	-0.00085	494	0.43719	494	0.39637
493.5	-0.00084	493.5	0.43872	493.5	0.39814
493	-0.00073	493	0.44042	493	0.39991
492.5	-0.00062	492.5	0.44217	492.5	0.40175
492	-0.00066	492	0.44397	492	0.40367
491.5	-0.00063	491.5	0.44572	491.5	0.40571
491	-0.00069	491	0.44756	491	0.40754
490.5	-0.00064	490.5	0.44952	490.5	0.40965
490	-0.00056	490	0.45138	490	0.41169
489.5	-0.00053	489.5	0.45322	489.5	0.41387
489	-0.00041	489	0.45515	489	0.4161
488.5	-0.00025	488.5	0.457	488.5	0.41827
488	-0.00015	488	0.45894	488	0.4205
487.5	-0.00017	487.5	0.46074	487.5	0.42274
487	-0.00012	487	0.46249	487	0.42481
486.5	-0.00014	486.5	0.46427	486.5	0.42695
486	-0.00012	486	0.46587	486	0.42901
485.5	-4e-05	485.5	0.46753	485.5	0.43114
485	-6e-05	485	0.4689	485	0.43316
484.5	6e-05	484.5	0.47034	484.5	0.43519
484	6e-05	484	0.47169	484	0.43722
483.5	0.00015	483.5	0.47295	483.5	0.43923
483	0.00017	483	0.47421	483	0.44112
482.5	0.00023	482.5	0.47538	482.5	0.44304
482	0.00022	482	0.47645	482	0.44487
481.5	0.00036	481.5	0.47758	481.5	0.44671
481	0.00025	481	0.47869	481	0.44831
480.5	0.00035	480.5	0.47975	480.5	0.45006
480	0.00042	480	0.48069	480	0.45173
479.5	0.00055	479.5	0.48179	479.5	0.45353
479	0.00073	479	0.48284	479	0.45522
478.5	0.00082	478.5	0.48391	478.5	0.4568
478	0.00092	478	0.48503	478	0.4584
477.5	0.00097	477.5	0.4859	477.5	0.45985
477	0.00095	477	0.4868	477	0.46114
476.5	0.00098	476.5	0.48777	476.5	0.46261
476	0.00097	476	0.48857	476	0.4639
475.5	0.00097	475.5	0.48931	475.5	0.4652
475	0.00101	475	0.48998	475	0.46642
474.5	0.00106	474.5	0.49061	474.5	0.46749
474	0.00105	474	0.49125	474	0.46852
473.5	0.00102	473.5	0.49191	473.5	0.46949
473	0.00106	473	0.49248	473	0.47024
472.5	0.00108	472.5	0.49312	472.5	0.47097
472	0.00104	472	0.49354	472	0.47158
471.5	0.00112	471.5	0.49404	471.5	0.47214
471	0.00106	471	0.4943	471	0.47239
470.5	0.00111	470.5	0.49456	470.5	0.47256
470	0.00112	470	0.49472	470	0.47285
469.5	0.00107	469.5	0.4947	469.5	0.47287
469	0.00105	469	0.49455	469	0.47274
468.5	0.00114	468.5	0.49453	468.5	0.47267
468	0.00113	468	0.49444	468	0.47242
467.5	0.00119	467.5	0.49427	467.5	0.47209
467	0.00116	467	0.49413	467	0.47179
466.5	0.00122	466.5	0.49403	466.5	0.4716
466	0.00127	466	0.49394	466	0.47152
465.5	0.00133	465.5	0.49399	465.5	0.47144
465	0.00133	465	0.49382	465	0.47118
464.5	0.00132	464.5	0.49394	464.5	0.47114
464	0.00125	464	0.49406	464	0.47104
463.5	0.00113	463.5	0.49417	463.5	0.47088
463	0.00106	463	0.49435	463	0.47092
462.5	0.00093	462.5	0.49468	462.5	0.47107
462	0.00074	462	0.49504	462	0.47126
461.5	0.00059	461.5	0.49554	461.5	0.47159
461	0.00057	461	0.496	461	0.47202
460.5	0.00053	460.5	0.49652	460.5	0.47246
460	0.00043	460	0.49702	460	0.47288
459.5	0.00038	459.5	0.4975	459.5	0.47347
459	0.00037	459	0.49804	459	0.47417
458.5	0.00042	458.5	0.49865	458.5	0.47491
458	0.00049	458	0.49929	458	0.47586
457.5	0.00049	457.5	0.50003	457.5	0.47688
457	0.0006	457	0.50078	457	0.47811
456.5	0.00065	456.5	0.50127	456.5	0.47892
456	0.00069	456	0.50207	456	0.48028
455.5	0.0006	455.5	0.50293	455.5	0.48189
455	0.00051	455	0.5039	455	0.48364
454.5	0.00063	454.5	0.50494	454.5	0.48555
454	0.00065	454	0.5058	454	0.48742
453.5	0.00078	453.5	0.50663	453.5	0.48912
453	0.00087	453	0.50712	453	0.49047
452.5	0.001	452.5	0.5074	452.5	0.49151
452	0.00116	452	0.50761	452	0.49246
451.5	0.00133	451.5	0.50756	451.5	0.49303
451	0.00143	451	0.50743	451	0.4935
450.5	0.00158	450.5	0.50708	450.5	0.49382
450	0.00158	450	0.5065	450	0.49382
449.5	0.00165	449.5	0.50603	449.5	0.49386
449	0.00157	449	0.50551	449	0.49403
448.5	0.00155	448.5	0.5052	448.5	0.49405
448	0.0014	448	0.50514	448	0.49443
447.5	0.00127	447.5	0.50506	447.5	0.49513
447	0.0012	447	0.50535	447	0.49601
446.5	0.00111	446.5	0.50586	446.5	0.49721
446	0.00087	446	0.50642	446	0.49847
445.5	0.00062	445.5	0.50701	445.5	0.50007
445	0.00048	445	0.50792	445	0.50196
444.5	0.00039	444.5	0.50868	444.5	0.50396
444	0.00032	444	0.50956	444	0.50594
443.5	0.0003	443.5	0.51038	443.5	0.50781
443	0.00065	443	0.51126	443	0.50966
442.5	0.00076	442.5	0.51165	442.5	0.51077
442	0.0009	442	0.51223	442	0.51229
441.5	0.00092	441.5	0.51272	441.5	0.51375
441	0.00085	441	0.51335	441	0.51511
440.5	0.00104	440.5	0.51384	440.5	0.5166
440	0.00106	440	0.51423	440	0.51825
439.5	0.00107	439.5	0.5148	439.5	0.51973
439	0.00114	439	0.51521	439	0.5212
438.5	0.00114	438.5	0.51571	438.5	0.5225
438	0.00119	438	0.51629	438	0.52385
437.5	0.00121	437.5	0.51673	437.5	0.52514
437	0.00119	437	0.51733	437	0.52648
436.5	0.00132	436.5	0.51787	436.5	0.52784
436	0.00126	436	0.51845	436	0.5292
435.5	0.0013	435.5	0.51904	435.5	0.53063
435	0.00118	435	0.5194	435	0.53189
434.5	0.00134	434.5	0.51999	434.5	0.53314
434	0.00126	434	0.52059	434	0.53471
433.5	0.00127	433.5	0.52117	433.5	0.53612
433	0.00121	433	0.52199	433	0.53755
432.5	0.00127	432.5	0.52277	432.5	0.53911
432	0.00111	432	0.52349	432	0.54054
431.5	0.00097	431.5	0.52429	431.5	0.54197
431	0.00074	431	0.52495	431	0.54344
430.5	0.00041	430.5	0.52555	430.5	0.54505
430	0.00019	430	0.52631	430	0.54654
429.5	5e-05	429.5	0.52704	429.5	0.54802
429	0.00011	429	0.52802	429	0.54984
428.5	4e-05	428.5	0.52906	428.5	0.5518
428	0.00014	428	0.52995	428	0.55392
427.5	0.00023	427.5	0.53099	427.5	0.55577
427	0.0003	427	0.53212	427	0.5578
426.5	0.00068	426.5	0.53331	426.5	0.56005
426	0.00091	426	0.53424	426	0.56258
425.5	0.00089	425.5	0.53543	425.5	0.56495
425	0.00096	425	0.53665	425	0.56766
424.5	0.00094	424.5	0.53796	424.5	0.57021
424	0.00102	424	0.53917	424	0.57296
423.5	0.0011	423.5	0.54038	423.5	0.57596
423	0.00113	423	0.54174	423	0.57897
422.5	0.00111	422.5	0.5432	422.5	0.58223
422	0.00091	422	0.54463	422	0.58551
421.5	0.00077	421.5	0.54598	421.5	0.58871
421	0.00061	421	0.54722	421	0.59202
420.5	0.00066	420.5	0.54861	420.5	0.59543
420	0.00048	420	0.5499	420	0.59893
419.5	0.00064	419.5	0.55154	419.5	0.60233
419	0.0007	419	0.55297	419	0.60611
418.5	0.00093	418.5	0.55444	418.5	0.60989
418	0.00105	418	0.55592	418	0.61358
417.5	0.00129	417.5	0.55772	417.5	0.61761
417	0.00141	417	0.55929	417	0.62179
416.5	0.00144	416.5	0.56101	416.5	0.62588
416	0.00158	416	0.56266	416	0.62992
415.5	0.00145	415.5	0.564	415.5	0.63393
415	0.00122	415	0.56535	415	0.63828
414.5	0.00102	414.5	0.56692	414.5	0.6429
414	0.0009	414	0.56807	414	0.64754
413.5	0.00084	413.5	0.56975	413.5	0.65205
413	0.00093	413	0.57114	413	0.65681
412.5	0.00104	412.5	0.57251	412.5	0.66164
412	0.00089	412	0.57377	412	0.6665
411.5	0.00084	411.5	0.57534	411.5	0.6711
411	0.00056	411	0.57684	411	0.67576
410.5	0.00046	410.5	0.57846	410.5	0.68067
410	0.00059	410	0.57999	410	0.68569
409.5	0.00066	409.5	0.58162	409.5	0.69081
409	0.00068	409	0.58324	409	0.69574
408.5	0.00061	408.5	0.58508	408.5	0.70097
408	0.00066	408	0.58676	408	0.70614
407.5	0.00074	407.5	0.58834	407.5	0.71119
407	0.0008	407	0.58999	407	0.71654
406.5	0.00076	406.5	0.59171	406.5	0.72186
406	0.00047	406	0.59322	406	0.72712
405.5	0.00054	405.5	0.59515	405.5	0.73232
405	0.00052	405	0.59674	405	0.73792
404.5	0.0006	404.5	0.59837	404.5	0.74343
404	0.0005	404	0.59999	404	0.74907
403.5	0.00049	403.5	0.60174	403.5	0.75522
403	0.00044	403	0.60352	403	0.76135
402.5	0.0005	402.5	0.60542	402.5	0.76757
402	0.00056	402	0.6073	402	0.77411
401.5	0.00024	401.5	0.60901	401.5	0.78098
401	0.00014	401	0.6109	401	0.78826
400.5	0.00012	400.5	0.61265	400.5	0.79576
400	-0.00011	400	0.61431	400	0.80325
399.5	1e-05	399.5	0.6165	399.5	0.81142
399	0.0002	399	0.6183	399	0.81947
398.5	0.00059	398.5	0.6204	398.5	0.82821
398	0.00081	398	0.62223	398	0.83668
397.5	0.00114	397.5	0.6243	397.5	0.84531
397	0.00137	397	0.62644	397	0.85397
396.5	0.00164	396.5	0.6284	396.5	0.86312
396	0.00188	396	0.63031	396	0.87182
395.5	0.00191	395.5	0.63201	395.5	0.88049
395	0.00211	395	0.63387	395	0.88893
394.5	0.00191	394.5	0.63563	394.5	0.89765
394	0.00192	394	0.63714	394	0.90621
393.5	0.00188	393.5	0.63852	393.5	0.91473
393	0.00186	393	0.64022	393	0.92357
392.5	0.00169	392.5	0.64174	392.5	0.93258
392	0.00138	392	0.64328	392	0.94107
391.5	0.00142	391.5	0.64482	391.5	0.94997
391	0.00146	391	0.64666	391	0.95934
390.5	0.00146	390.5	0.64811	390.5	0.96846
390	0.00117	390	0.64928	390	0.97748
389.5	0.00138	389.5	0.65067	389.5	0.9865
389	0.00174	389	0.65245	389	0.9955
388.5	0.00189	388.5	0.65372	388.5	1.00408
388	0.00184	388	0.65498	388	1.01316
387.5	0.00171	387.5	0.65625	387.5	1.02191
387	0.00188	387	0.65775	387	1.03089
386.5	0.00186	386.5	0.65864	386.5	1.039
386	0.00145	386	0.65986	386	1.04679
385.5	0.00145	385.5	0.66104	385.5	1.05464
385	0.00128	385	0.66251	385	1.0618
384.5	0.00117	384.5	0.66432	384.5	1.0696
384	0.00097	384	0.66526	384	1.07625
383.5	0.00098	383.5	0.66644	383.5	1.08371
383	0.0012	383	0.66742	383	1.09025
382.5	0.00131	382.5	0.66845	382.5	1.09738
382	0.00131	382	0.66924	382	1.10348
381.5	0.00154	381.5	0.66979	381.5	1.10972
381	0.00213	381	0.67049	381	1.11583
380.5	0.00186	380.5	0.6702	380.5	1.12159
380	0.00189	380	0.66996	380	1.12679
379.5	0.00189	379.5	0.66949	379.5	1.13179
379	0.00201	379	0.66949	379	1.1366
378.5	0.00214	378.5	0.66918	378.5	1.14086
378	0.00247	378	0.669	378	1.1452
377.5	0.00248	377.5	0.66857	377.5	1.14942
377	0.0027	377	0.66897	377	1.15278
376.5	0.00258	376.5	0.66926	376.5	1.15625
376	0.00259	376	0.66964	376	1.15899
375.5	0.0028	375.5	0.67085	375.5	1.1617
375	0.00323	375	0.67204	375	1.16414
374.5	0.00307	374.5	0.67265	374.5	1.16565
374	0.00289	374	0.67324	374	1.16756
373.5	0.00282	373.5	0.67382	373.5	1.16879
373	0.00307	373	0.67468	373	1.17102
372.5	0.00308	372.5	0.67501	372.5	1.17245
372	0.00311	372	0.67514	372	1.17412
371.5	0.00343	371.5	0.67527	371.5	1.17599
371	0.00333	371	0.67602	371	1.17672
370.5	0.00338	370.5	0.6768	370.5	1.17722
370	0.00339	370	0.67663	370	1.17693
369.5	0.0039	369.5	0.67663	369.5	1.17685
369	0.00409	369	0.67661	369	1.17546
368.5	0.00449	368.5	0.67692	368.5	1.17429
368	0.00428	368	0.67679	368	1.17216
367.5	0.0045	367.5	0.67648	367.5	1.17005
367	0.00476	367	0.67605	367	1.16773
366.5	0.0044	366.5	0.67491	366.5	1.1643
366	0.00407	366	0.67377	366	1.16114
365.5	0.00398	365.5	0.67302	365.5	1.15822
365	0.00342	365	0.67257	365	1.15454
364.5	0.00331	364.5	0.67208	364.5	1.15031
364	0.00296	364	0.67106	364	1.14687
363.5	0.00246	363.5	0.66994	363.5	1.14251
363	0.00255	363	0.67004	363	1.13888
362.5	0.0027	362.5	0.66976	362.5	1.13523
362	0.00286	362	0.66974	362	1.13173
361.5	0.00284	361.5	0.66959	361.5	1.12723
361	0.00298	361	0.66935	361	1.12271
360.5	0.00296	360.5	0.66933	360.5	1.11732
360	0.00302	360	0.66933	360	1.11146
359.5	0.00302	359.5	0.66918	359.5	1.10551
359	0.00337	359	0.66939	359	1.0999
358.5	0.00328	358.5	0.66902	358.5	1.09298
358	0.00319	358	0.66813	358	1.08693
357.5	0.00341	357.5	0.66765	357.5	1.08115
357	0.00345	357	0.66737	357	1.07498
356.5	0.00361	356.5	0.66651	356.5	1.06825
356	0.00394	356	0.66561	356	1.06165
355.5	0.00424	355.5	0.66552	355.5	1.05496
355	0.00456	355	0.66537	355	1.04881
354.5	0.00503	354.5	0.66521	354.5	1.04203
354	0.00486	354	0.6647	354	1.03521
353.5	0.00496	353.5	0.66404	353.5	1.02821
353	0.00549	353	0.66366	353	1.02119
352.5	0.00585	352.5	0.6628	352.5	1.01416
352	0.00576	352	0.66203	352	1.0077
351.5	0.00573	351.5	0.66178	351.5	1.00063
351	0.0051	351	0.66111	351	0.99341
350.5	0.00466	350.5	0.66038	350.5	0.98548
350	0.00403	350	0.65949	350	0.97848
349.5	0.00286	349.5	0.65809	349.5	0.97083
349	0.00262	349	0.65754	349	0.96304
348.5	0.0028	348.5	0.65698	348.5	0.95576
348	0.00277	348	0.6568	348	0.94974
347.5	0.00246	347.5	0.6558	347.5	0.943
347	0.00291	347	0.65585	347	0.93655
346.5	0.00347	346.5	0.65579	346.5	0.92979
346	0.00412	346	0.65629	346	0.92369
345.5	0.00479	345.5	0.65654	345.5	0.91859
345	0.00516	345	0.65745	345	0.91324
344.5	0.0055	344.5	0.65797	344.5	0.90843
344	0.00564	344	0.65791	344	0.90299
343.5	0.00617	343.5	0.65815	343.5	0.89773
343	0.00632	343	0.65806	343	0.8927
342.5	0.00642	342.5	0.65763	342.5	0.8867
342	0.0063	342	0.65697	342	0.88033
341.5	0.00556	341.5	0.65646	341.5	0.87442
341	0.00503	341	0.65521	341	0.86853
340.5	0.00434	340.5	0.65345	340.5	0.86198
340	0.00375	340	0.65177	340	0.85597
339.5	0.00316	339.5	0.64973	339.5	0.84944
339	0.0034	339	0.6484	339	0.84359
338.5	0.0035	338.5	0.64632	338.5	0.83784
338	0.00377	338	0.64537	338	0.83261
337.5	0.00401	337.5	0.64489	337.5	0.82766
337	0.00446	337	0.64441	337	0.82342
336.5	0.00494	336.5	0.64461	336.5	0.81971
336	0.00549	336	0.6448	336	0.81691
335.5	0.00513	335.5	0.64468	335.5	0.81392
335	0.00566	335	0.64545	335	0.81182
334.5	0.00591	334.5	0.64603	334.5	0.81021
334	0.00602	334	0.64689	334	0.80903
333.5	0.00561	333.5	0.64746	333.5	0.80767
333	0.00591	333	0.6484	333	0.80635
332.5	0.00595	332.5	0.64899	332.5	0.80457
332	0.00605	332	0.64991	332	0.80328
331.5	0.00599	331.5	0.65035	331.5	0.80262
331	0.00542	331	0.651	331	0.8011
330.5	0.00543	330.5	0.65142	330.5	0.80048
330	0.00544	330	0.6515	330	0.79915
329.5	0.00546	329.5	0.65191	329.5	0.79848
329	0.00561	329	0.65261	329	0.79808
328.5	0.00629	328.5	0.6532	328.5	0.79801
328	0.00656	328	0.65322	328	0.79746
327.5	0.00731	327.5	0.65379	327.5	0.79753
327	0.00721	327	0.65397	327	0.79707
326.5	0.00706	326.5	0.65364	326.5	0.79682
326	0.00711	326	0.6539	326	0.79703
325.5	0.00703	325.5	0.65405	325.5	0.79671
325	0.007	325	0.65463	325	0.79717
324.5	0.00668	324.5	0.65493	324.5	0.79774
324	0.00678	324	0.65527	324	0.79814
323.5	0.00641	323.5	0.65539	323.5	0.79824
323	0.00625	323	0.65572	323	0.79828
322.5	0.00651	322.5	0.65654	322.5	0.79885
322	0.00632	322	0.65667	322	0.79936
321.5	0.0066	321.5	0.65737	321.5	0.80043
321	0.00683	321	0.6575	321	0.8013
320.5	0.00711	320.5	0.65813	320.5	0.80212
320	0.00734	320	0.65887	320	0.80329
319.5	0.00748	319.5	0.65945	319.5	0.80419
319	0.00796	319	0.66006	319	0.80518
318.5	0.00866	318.5	0.66123	318.5	0.80578
318	0.00891	318	0.66236	318	0.80661
317.5	0.00883	317.5	0.66286	317.5	0.80748
317	0.00863	317	0.66316	317	0.80777
316.5	0.00877	316.5	0.664	316.5	0.80853
316	0.00851	316	0.66391	316	0.80877
315.5	0.0079	315.5	0.66378	315.5	0.80944
315	0.00729	315	0.66393	315	0.80984
314.5	0.00726	314.5	0.66384	314.5	0.8105
314	0.00728	314	0.66409	314	0.81065
313.5	0.00762	313.5	0.66432	313.5	0.81095
313	0.0074	313	0.66412	313	0.81089
312.5	0.00707	312.5	0.66349	312.5	0.81022
312	0.00721	312	0.66309	312	0.8094
311.5	0.00757	311.5	0.66318	311.5	0.80842
311	0.0079	311	0.66344	311	0.80754
310.5	0.00807	310.5	0.66445	310.5	0.80683
310	0.00844	310	0.66501	310	0.80535
309.5	0.00884	309.5	0.66533	309.5	0.80368
309	0.00898	309	0.66558	309	0.80128
308.5	0.00934	308.5	0.6658	308.5	0.79909
308	0.00949	308	0.66543	308	0.79696
307.5	0.0099	307.5	0.66531	307.5	0.7952
307	0.00995	307	0.66451	307	0.79282
306.5	0.01009	306.5	0.66486	306.5	0.79138
306	0.01011	306	0.66458	306	0.78982
305.5	0.01029	305.5	0.66456	305.5	0.78775
305	0.01064	305	0.66466	305	0.78534
304.5	0.01096	304.5	0.66502	304.5	0.78258
304	0.01093	304	0.66543	304	0.77951
303.5	0.01086	303.5	0.66546	303.5	0.77623
303	0.01094	303	0.66557	303	0.77292
302.5	0.01121	302.5	0.66602	302.5	0.7696
302	0.01116	302	0.66543	302	0.76613
301.5	0.01103	301.5	0.66484	301.5	0.76314
301	0.01072	301	0.66412	301	0.75986
300.5	0.01069	300.5	0.66346	300.5	0.75697
300	0.01062	300	0.66298	300	0.75466

## Sheet: F2i
	1a		PZDB-H		Mixture
Wavelength (nm)	Absorbance (a.u.)	Wavelength (nm)	Absorbance (a.u.)	Wavelength (nm)	Absorbance (a.u.)
600	-0.00144	600	0.6261	600	0.61995
599.5	-0.00151	599.5	0.62643	599.5	0.61992
599	-0.00167	599	0.62686	599	0.62003
598.5	-0.00178	598.5	0.62747	598.5	0.62028
598	-0.00187	598	0.62806	598	0.62059
597.5	-0.00192	597.5	0.6287	597.5	0.621
597	-0.00198	597	0.62925	597	0.62122
596.5	-0.00198	596.5	0.62982	596.5	0.62166
596	-0.00201	596	0.63033	596	0.62212
595.5	-0.00202	595.5	0.6308	595.5	0.62266
595	-0.00196	595	0.63136	595	0.62326
594.5	-0.00189	594.5	0.63188	594.5	0.62383
594	-0.00181	594	0.63232	594	0.62443
593.5	-0.00179	593.5	0.63274	593.5	0.62506
593	-0.0017	593	0.63341	593	0.62555
592.5	-0.00187	592.5	0.63399	592.5	0.62593
592	-0.00197	592	0.63453	592	0.62658
591.5	-0.00198	591.5	0.63526	591.5	0.62692
591	-0.00204	591	0.63588	591	0.6275
590.5	-0.00203	590.5	0.63654	590.5	0.62797
590	-0.00206	590	0.6373	590	0.62864
589.5	-0.00217	589.5	0.63805	589.5	0.62913
589	-0.00219	589	0.6387	589	0.62973
588.5	-0.00208	588.5	0.63949	588.5	0.63047
588	-0.00196	588	0.64014	588	0.63109
587.5	-0.00185	587.5	0.64071	587.5	0.63169
587	-0.00165	587	0.64135	587	0.6327
586.5	-0.00151	586.5	0.64208	586.5	0.63327
586	-0.00148	586	0.6426	586	0.63397
585.5	-0.00139	585.5	0.64322	585.5	0.63452
585	-0.00145	585	0.64374	585	0.63523
584.5	-0.00135	584.5	0.64456	584.5	0.63614
584	-0.00136	584	0.64521	584	0.63694
583.5	-0.0014	583.5	0.64591	583.5	0.63774
583	-0.00142	583	0.64669	583	0.63845
582.5	-0.00153	582.5	0.64759	582.5	0.63934
582	-0.0017	582	0.64852	582	0.64019
581.5	-0.00175	581.5	0.6495	581.5	0.64116
581	-0.00184	581	0.65067	581	0.64218
580.5	-0.00187	580.5	0.65172	580.5	0.64323
580	-0.00192	580	0.6528	580	0.64433
579.5	-0.0019	579.5	0.65399	579.5	0.64548
579	-0.00173	579	0.65529	579	0.64652
578.5	-0.00173	578.5	0.65636	578.5	0.64748
578	-0.00172	578	0.65764	578	0.64864
577.5	-0.00166	577.5	0.65886	577.5	0.64968
577	-0.0017	577	0.66012	577	0.65078
576.5	-0.00164	576.5	0.66136	576.5	0.65183
576	-0.00172	576	0.66276	576	0.65307
575.5	-0.00176	575.5	0.66405	575.5	0.65422
575	-0.00171	575	0.66548	575	0.65554
574.5	-0.00166	574.5	0.66685	574.5	0.65684
574	-0.0016	574	0.66816	574	0.65815
573.5	-0.00167	573.5	0.66953	573.5	0.65957
573	-0.0017	573	0.67097	573	0.66115
572.5	-0.00172	572.5	0.67263	572.5	0.66263
572	-0.00177	572	0.67426	572	0.66436
571.5	-0.00185	571.5	0.67597	571.5	0.66595
571	-0.00185	571	0.67758	571	0.66765
570.5	-0.00185	570.5	0.67945	570.5	0.66953
570	-0.00193	570	0.68106	570	0.67123
569.5	-0.00201	569.5	0.68274	569.5	0.67306
569	-0.00202	569	0.68465	569	0.67502
568.5	-0.00203	568.5	0.68657	568.5	0.67689
568	-0.00206	568	0.68859	568	0.6788
567.5	-0.00195	567.5	0.69067	567.5	0.68087
567	-0.00189	567	0.69288	567	0.6831
566.5	-0.00177	566.5	0.69505	566.5	0.68541
566	-0.00183	566	0.69742	566	0.68782
565.5	-0.00175	565.5	0.70008	565.5	0.69033
565	-0.00156	565	0.70273	565	0.69305
564.5	-0.00144	564.5	0.70552	564.5	0.69568
564	-0.00138	564	0.70836	564	0.69854
563.5	-0.00133	563.5	0.7114	563.5	0.70135
563	-0.00135	563	0.71437	563	0.70426
562.5	-0.00134	562.5	0.71743	562.5	0.70722
562	-0.00152	562	0.72058	562	0.71025
561.5	-0.00156	561.5	0.72382	561.5	0.7133
561	-0.00159	561	0.7271	561	0.71656
560.5	-0.0017	560.5	0.73012	560.5	0.71973
560	-0.00169	560	0.73327	560	0.72305
559.5	-0.00167	559.5	0.7365	559.5	0.72631
559	-0.00171	559	0.73977	559	0.72971
558.5	-0.00164	558.5	0.7432	558.5	0.7332
558	-0.00169	558	0.74671	558	0.7369
557.5	-0.00171	557.5	0.75024	557.5	0.74052
557	-0.00165	557	0.75399	557	0.74437
556.5	-0.00157	556.5	0.75788	556.5	0.74835
556	-0.00149	556	0.76174	556	0.75238
555.5	-0.00149	555.5	0.76575	555.5	0.75646
555	-0.00151	555	0.77	555	0.76059
554.5	-0.00145	554.5	0.77431	554.5	0.76478
554	-0.00156	554	0.7786	554	0.76894
553.5	-0.00159	553.5	0.78308	553.5	0.77318
553	-0.0016	553	0.78777	553	0.77749
552.5	-0.00166	552.5	0.79231	552.5	0.78187
552	-0.0018	552	0.79697	552	0.78633
551.5	-0.00187	551.5	0.8017	551.5	0.79092
551	-0.00192	551	0.80626	551	0.79561
550.5	-0.00188	550.5	0.81098	550.5	0.80029
550	-0.00179	550	0.81565	550	0.80515
549.5	-0.00174	549.5	0.82043	549.5	0.80987
549	-0.00157	549	0.82533	549	0.81491
548.5	-0.0014	548.5	0.83054	548.5	0.82009
548	-0.00136	548	0.83549	548	0.82518
547.5	-0.00128	547.5	0.84059	547.5	0.83028
547	-0.00119	547	0.8459	547	0.83566
546.5	-0.00116	546.5	0.851	546.5	0.84093
546	-0.00111	546	0.85626	546	0.84615
545.5	-0.00098	545.5	0.8615	545.5	0.8514
545	-0.00101	545	0.86681	545	0.85659
544.5	-0.00093	544.5	0.87217	544.5	0.86182
544	-0.00106	544	0.87748	544	0.86708
543.5	-0.00116	543.5	0.88286	543.5	0.87236
543	-0.00112	543	0.88831	543	0.87778
542.5	-0.0011	542.5	0.89371	542.5	0.88315
542	-0.00111	542	0.8991	542	0.88859
541.5	-0.00126	541.5	0.90446	541.5	0.89382
541	-0.00138	541	0.9099	541	0.89918
540.5	-0.00144	540.5	0.91514	540.5	0.90459
540	-0.00158	540	0.92033	540	0.90997
539.5	-0.00158	539.5	0.92578	539.5	0.91526
539	-0.00152	539	0.93138	539	0.9207
538.5	-0.00149	538.5	0.93672	538.5	0.92617
538	-0.00146	538	0.94218	538	0.93174
537.5	-0.0015	537.5	0.94749	537.5	0.93723
537	-0.00164	537	0.95266	537	0.94253
536.5	-0.0015	536.5	0.95805	536.5	0.94807
536	-0.00145	536	0.96341	536	0.95338
535.5	-0.00151	535.5	0.96858	535.5	0.95857
535	-0.00153	535	0.97397	535	0.96382
534.5	-0.00145	534.5	0.97943	534.5	0.96919
534	-0.00145	534	0.98458	534	0.9743
533.5	-0.00139	533.5	0.98989	533.5	0.97965
533	-0.00134	533	0.99516	533	0.98506
532.5	-0.00138	532.5	1.00018	532.5	0.99034
532	-0.00145	532	1.00537	532	0.9956
531.5	-0.00147	531.5	1.01043	531.5	1.00071
531	-0.00149	531	1.01547	531	1.00582
530.5	-0.00147	530.5	1.02051	530.5	1.01101
530	-0.00152	530	1.02547	530	1.01605
529.5	-0.0015	529.5	1.03061	529.5	1.02115
529	-0.00131	529	1.03577	529	1.02611
528.5	-0.00125	528.5	1.0408	528.5	1.03117
528	-0.00123	528	1.04598	528	1.03619
527.5	-0.00122	527.5	1.05106	527.5	1.04103
527	-0.00123	527	1.05627	527	1.04593
526.5	-0.00125	526.5	1.06127	526.5	1.05071
526	-0.00127	526	1.0665	526	1.05551
525.5	-0.00127	525.5	1.07163	525.5	1.06023
525	-0.00131	525	1.07656	525	1.06495
524.5	-0.00138	524.5	1.08131	524.5	1.06946
524	-0.00144	524	1.0861	524	1.07423
523.5	-0.0015	523.5	1.09076	523.5	1.07879
523	-0.00159	523	1.09527	523	1.08334
522.5	-0.00153	522.5	1.09986	522.5	1.08812
522	-0.00157	522	1.10442	522	1.09274
521.5	-0.00164	521.5	1.10865	521.5	1.09731
521	-0.00163	521	1.11303	521	1.10167
520.5	-0.00148	520.5	1.11759	520.5	1.10643
520	-0.00137	520	1.12218	520	1.11086
519.5	-0.00128	519.5	1.12654	519.5	1.11546
519	-0.00132	519	1.13072	519	1.11982
518.5	-0.00136	518.5	1.13483	518.5	1.12429
518	-0.00142	518	1.13924	518	1.12853
517.5	-0.00147	517.5	1.14342	517.5	1.13268
517	-0.0015	517	1.14757	517	1.13688
516.5	-0.00151	516.5	1.15162	516.5	1.14121
516	-0.00149	516	1.15568	516	1.14539
515.5	-0.00141	515.5	1.15985	515.5	1.14973
515	-0.00136	515	1.1638	515	1.1539
514.5	-0.00129	514.5	1.16775	514.5	1.15819
514	-0.00135	514	1.17172	514	1.16221
513.5	-0.00132	513.5	1.17556	513.5	1.16626
513	-0.00136	513	1.17956	513	1.17035
512.5	-0.00128	512.5	1.18343	512.5	1.17439
512	-0.00128	512	1.18717	512	1.1784
511.5	-0.00127	511.5	1.19088	511.5	1.1823
511	-0.00128	511	1.19453	511	1.18601
510.5	-0.00123	510.5	1.19816	510.5	1.18979
510	-0.00115	510	1.20201	510	1.19377
509.5	-0.00113	509.5	1.2058	509.5	1.19782
509	-0.00126	509	1.20948	509	1.20153
508.5	-0.00141	508.5	1.21312	508.5	1.20527
508	-0.0015	508	1.21681	508	1.20905
507.5	-0.00151	507.5	1.2204	507.5	1.21296
507	-0.0015	507	1.22423	507	1.21682
506.5	-0.00135	506.5	1.22811	506.5	1.22106
506	-0.00122	506	1.23211	506	1.22494
505.5	-0.00113	505.5	1.23579	505.5	1.22904
505	-0.0011	505	1.23976	505	1.23305
504.5	-0.00104	504.5	1.24325	504.5	1.23718
504	-0.00093	504	1.24688	504	1.24101
503.5	-0.00093	503.5	1.25032	503.5	1.24477
503	-0.00092	503	1.25378	503	1.2485
502.5	-0.00088	502.5	1.25708	502.5	1.25218
502	-0.00087	502	1.26026	502	1.25584
501.5	-0.00087	501.5	1.26351	501.5	1.25941
501	-0.00088	501	1.2665	501	1.26295
500.5	-0.00093	500.5	1.26967	500.5	1.26661
500	-0.00102	500	1.27305	500	1.26989
499.5	-0.00105	499.5	1.27638	499.5	1.27329
499	-0.0011	499	1.27986	499	1.27683
498.5	-0.00106	498.5	1.28333	498.5	1.28052
498	-0.00115	498	1.28663	498	1.28395
497.5	-0.0011	497.5	1.29027	497.5	1.28739
497	-0.00106	497	1.29382	497	1.29098
496.5	-0.00097	496.5	1.29726	496.5	1.29465
496	-0.00091	496	1.30087	496	1.29826
495.5	-0.00079	495.5	1.30434	495.5	1.30232
495	-0.00093	495	1.30755	495	1.30594
494.5	-0.00091	494.5	1.31084	494.5	1.30962
494	-0.00085	494	1.31402	494	1.31334
493.5	-0.00084	493.5	1.31704	493.5	1.3171
493	-0.00073	493	1.32029	493	1.32073
492.5	-0.00062	492.5	1.32324	492.5	1.32458
492	-0.00066	492	1.32661	492	1.32806
491.5	-0.00063	491.5	1.32979	491.5	1.33151
491	-0.00069	491	1.33329	491	1.33485
490.5	-0.00064	490.5	1.33669	490.5	1.3385
490	-0.00056	490	1.33987	490	1.34188
489.5	-0.00053	489.5	1.34308	489.5	1.34547
489	-0.00041	489	1.34652	489	1.34912
488.5	-0.00025	488.5	1.34968	488.5	1.35273
488	-0.00015	488	1.3528	488	1.35648
487.5	-0.00017	487.5	1.35579	487.5	1.36013
487	-0.00012	487	1.35854	487	1.36417
486.5	-0.00014	486.5	1.36143	486.5	1.36846
486	-0.00012	486	1.36443	486	1.3722
485.5	-4e-05	485.5	1.36727	485.5	1.37598
485	-6e-05	485	1.37015	485	1.37985
484.5	6e-05	484.5	1.37291	484.5	1.38394
484	6e-05	484	1.37574	484	1.38771
483.5	0.00015	483.5	1.37875	483.5	1.39169
483	0.00017	483	1.38158	483	1.39558
482.5	0.00023	482.5	1.38453	482.5	1.39918
482	0.00022	482	1.38752	482	1.4028
481.5	0.00036	481.5	1.39066	481.5	1.4067
481	0.00025	481	1.39351	481	1.41029
480.5	0.00035	480.5	1.39622	480.5	1.41396
480	0.00042	480	1.39878	480	1.41754
479.5	0.00055	479.5	1.40147	479.5	1.42105
479	0.00073	479	1.40408	479	1.42472
478.5	0.00082	478.5	1.40629	478.5	1.42831
478	0.00092	478	1.40879	478	1.43196
477.5	0.00097	477.5	1.41099	477.5	1.43531
477	0.00095	477	1.41349	477	1.4386
476.5	0.00098	476.5	1.4162	476.5	1.44229
476	0.00097	476	1.4188	476	1.44555
475.5	0.00097	475.5	1.42141	475.5	1.44888
475	0.00101	475	1.42405	475	1.45229
474.5	0.00106	474.5	1.42626	474.5	1.45542
474	0.00105	474	1.42862	474	1.4586
473.5	0.00102	473.5	1.43087	473.5	1.46179
473	0.00106	473	1.43307	473	1.46487
472.5	0.00108	472.5	1.43536	472.5	1.46779
472	0.00104	472	1.43723	472	1.47042
471.5	0.00112	471.5	1.43905	471.5	1.47263
471	0.00106	471	1.44099	471	1.47467
470.5	0.00111	470.5	1.44271	470.5	1.47677
470	0.00112	470	1.44445	470	1.47892
469.5	0.00107	469.5	1.44582	469.5	1.48071
469	0.00105	469	1.44707	469	1.48249
468.5	0.00114	468.5	1.44862	468.5	1.48415
468	0.00113	468	1.45004	468	1.48577
467.5	0.00119	467.5	1.45187	467.5	1.48738
467	0.00116	467	1.45337	467	1.48884
466.5	0.00122	466.5	1.45512	466.5	1.49047
466	0.00127	466	1.45731	466	1.49201
465.5	0.00133	465.5	1.45938	465.5	1.49347
465	0.00133	465	1.4615	465	1.49492
464.5	0.00132	464.5	1.46321	464.5	1.49621
464	0.00125	464	1.46499	464	1.49758
463.5	0.00113	463.5	1.4668	463.5	1.4988
463	0.00106	463	1.4688	463	1.49997
462.5	0.00093	462.5	1.47069	462.5	1.50134
462	0.00074	462	1.47272	462	1.50238
461.5	0.00059	461.5	1.47452	461.5	1.50382
461	0.00057	461	1.47623	461	1.50546
460.5	0.00053	460.5	1.47769	460.5	1.50671
460	0.00043	460	1.47915	460	1.50797
459.5	0.00038	459.5	1.48087	459.5	1.50946
459	0.00037	459	1.48248	459	1.51107
458.5	0.00042	458.5	1.48423	458.5	1.51278
458	0.00049	458	1.48618	458	1.51464
457.5	0.00049	457.5	1.48794	457.5	1.51617
457	0.0006	457	1.49005	457	1.51807
456.5	0.00065	456.5	1.49139	456.5	1.51939
456	0.00069	456	1.49351	456	1.52126
455.5	0.0006	455.5	1.4955	455.5	1.5232
455	0.00051	455	1.49763	455	1.52533
454.5	0.00063	454.5	1.4996	454.5	1.52735
454	0.00065	454	1.50121	454	1.52909
453.5	0.00078	453.5	1.50278	453.5	1.5314
453	0.00087	453	1.50402	453	1.53251
452.5	0.001	452.5	1.50456	452.5	1.53382
452	0.00116	452	1.50496	452	1.53482
451.5	0.00133	451.5	1.50481	451.5	1.5352
451	0.00143	451	1.50468	451	1.53559
450.5	0.00158	450.5	1.50374	450.5	1.53557
450	0.00158	450	1.5028	450	1.53528
449.5	0.00165	449.5	1.50226	449.5	1.53506
449	0.00157	449	1.50131	449	1.53468
448.5	0.00155	448.5	1.50081	448.5	1.53472
448	0.0014	448	1.50049	448	1.53477
447.5	0.00127	447.5	1.50025	447.5	1.53544
447	0.0012	447	1.50026	447	1.53594
446.5	0.00111	446.5	1.50035	446.5	1.53665
446	0.00087	446	1.50081	446	1.53737
445.5	0.00062	445.5	1.50142	445.5	1.53833
445	0.00048	445	1.50178	445	1.53972
444.5	0.00039	444.5	1.50348	444.5	1.54111
444	0.00032	444	1.5055	444	1.54281
443.5	0.0003	443.5	1.50666	443.5	1.54404
443	0.00065	443	1.508	443	1.54544
442.5	0.00076	442.5	1.50813	442.5	1.54633
442	0.0009	442	1.50955	442	1.54779
441.5	0.00092	441.5	1.51057	441.5	1.54944
441	0.00085	441	1.51157	441	1.55094
440.5	0.00104	440.5	1.5126	440.5	1.55213
440	0.00106	440	1.51369	440	1.55353
439.5	0.00107	439.5	1.5148	439.5	1.55473
439	0.00114	439	1.51569	439	1.55532
438.5	0.00114	438.5	1.51622	438.5	1.5562
438	0.00119	438	1.51745	438	1.55701
437.5	0.00121	437.5	1.5183	437.5	1.55719
437	0.00119	437	1.51908	437	1.55775
436.5	0.00132	436.5	1.51991	436.5	1.5577
436	0.00126	436	1.52025	436	1.55766
435.5	0.0013	435.5	1.52082	435.5	1.55742
435	0.00118	435	1.52116	435	1.55734
434.5	0.00134	434.5	1.52186	434.5	1.55773
434	0.00126	434	1.52257	434	1.5579
433.5	0.00127	433.5	1.52318	433.5	1.55833
433	0.00121	433	1.52401	433	1.55863
432.5	0.00127	432.5	1.52502	432.5	1.55905
432	0.00111	432	1.52572	432	1.55947
431.5	0.00097	431.5	1.52619	431.5	1.55999
431	0.00074	431	1.52703	431	1.56041
430.5	0.00041	430.5	1.52863	430.5	1.56099
430	0.00019	430	1.52966	430	1.56168
429.5	5e-05	429.5	1.53021	429.5	1.56172
429	0.00011	429	1.53159	429	1.5622
428.5	4e-05	428.5	1.53189	428.5	1.56256
428	0.00014	428	1.53253	428	1.56277
427.5	0.00023	427.5	1.53326	427.5	1.56295
427	0.0003	427	1.53421	427	1.5635
426.5	0.00068	426.5	1.53504	426.5	1.56367
426	0.00091	426	1.53587	426	1.56402
425.5	0.00089	425.5	1.53656	425.5	1.56396
425	0.00096	425	1.53657	425	1.56407
424.5	0.00094	424.5	1.5371	424.5	1.56437
424	0.00102	424	1.5382	424	1.56494
423.5	0.0011	423.5	1.53876	423.5	1.56548
423	0.00113	423	1.53903	423	1.56637
422.5	0.00111	422.5	1.54017	422.5	1.56736
422	0.00091	422	1.54024	422	1.56855
421.5	0.00077	421.5	1.54091	421.5	1.56967
421	0.00061	421	1.54128	421	1.57086
420.5	0.00066	420.5	1.54201	420.5	1.57219
420	0.00048	420	1.54254	420	1.57355
419.5	0.00064	419.5	1.5432	419.5	1.57492
419	0.0007	419	1.54429	419	1.57564
418.5	0.00093	418.5	1.54493	418.5	1.57639
418	0.00105	418	1.54581	418	1.57723
417.5	0.00129	417.5	1.54729	417.5	1.5777
417	0.00141	417	1.54892	417	1.57765
416.5	0.00144	416.5	1.54942	416.5	1.57751
416	0.00158	416	1.55053	416	1.57807
415.5	0.00145	415.5	1.55147	415.5	1.57797
415	0.00122	415	1.55289	415	1.57793
414.5	0.00102	414.5	1.55263	414.5	1.57792
414	0.0009	414	1.55241	414	1.57778
413.5	0.00084	413.5	1.55298	413.5	1.57816
413	0.00093	413	1.5535	413	1.57879
412.5	0.00104	412.5	1.55392	412.5	1.57919
412	0.00089	412	1.55449	412	1.58
411.5	0.00084	411.5	1.55526	411.5	1.58099
411	0.00056	411	1.55564	411	1.58117
410.5	0.00046	410.5	1.55615	410.5	1.58201
410	0.00059	410	1.55733	410	1.58247
409.5	0.00066	409.5	1.55852	409.5	1.58277
409	0.00068	409	1.55963	409	1.58355
408.5	0.00061	408.5	1.56057	408.5	1.58434
408	0.00066	408	1.56129	408	1.58538
407.5	0.00074	407.5	1.56241	407.5	1.58643
407	0.0008	407	1.5635	407	1.58722
406.5	0.00076	406.5	1.56492	406.5	1.58785
406	0.00047	406	1.56627	406	1.58873
405.5	0.00054	405.5	1.5674	405.5	1.5896
405	0.00052	405	1.56765	405	1.5901
404.5	0.0006	404.5	1.56808	404.5	1.5918
404	0.0005	404	1.56893	404	1.59345
403.5	0.00049	403.5	1.56943	403.5	1.59434
403	0.00044	403	1.56961	403	1.59499
402.5	0.0005	402.5	1.5702	402.5	1.59583
402	0.00056	402	1.57127	402	1.59769
401.5	0.00024	401.5	1.5722	401.5	1.59793
401	0.00014	401	1.57295	401	1.59859
400.5	0.00012	400.5	1.57344	400.5	1.59954
400	-0.00011	400	1.57372	400	1.60002
399.5	1e-05	399.5	1.57474	399.5	1.60144
399	0.0002	399	1.57614	399	1.60255
398.5	0.00059	398.5	1.57753	398.5	1.60437
398	0.00081	398	1.57865	398	1.6058
397.5	0.00114	397.5	1.58011	397.5	1.60742
397	0.00137	397	1.58153	397	1.60809
396.5	0.00164	396.5	1.58314	396.5	1.60977
396	0.00188	396	1.58438	396	1.61137
395.5	0.00191	395.5	1.5859	395.5	1.61246
395	0.00211	395	1.58746	395	1.61428
394.5	0.00191	394.5	1.58767	394.5	1.61597
394	0.00192	394	1.58893	394	1.61766
393.5	0.00188	393.5	1.58939	393.5	1.61917
393	0.00186	393	1.5907	393	1.61997
392.5	0.00169	392.5	1.5921	392.5	1.62117
392	0.00138	392	1.59391	392	1.62305
391.5	0.00142	391.5	1.59496	391.5	1.62435
391	0.00146	391	1.59589	391	1.62584
390.5	0.00146	390.5	1.59719	390.5	1.62789
390	0.00117	390	1.59752	390	1.62944
389.5	0.00138	389.5	1.59845	389.5	1.63065
389	0.00174	389	1.59921	389	1.63214
388.5	0.00189	388.5	1.60044	388.5	1.63359
388	0.00184	388	1.6008	388	1.63504
387.5	0.00171	387.5	1.60114	387.5	1.63573
387	0.00188	387	1.60061	387	1.63712
386.5	0.00186	386.5	1.60066	386.5	1.63736
386	0.00145	386	1.60095	386	1.63867
385.5	0.00145	385.5	1.6007	385.5	1.64102
385	0.00128	385	1.60148	385	1.64315
384.5	0.00117	384.5	1.60267	384.5	1.6462
384	0.00097	384	1.60421	384	1.64692
383.5	0.00098	383.5	1.60566	383.5	1.64675
383	0.0012	383	1.6068	383	1.64692
382.5	0.00131	382.5	1.60771	382.5	1.64717
382	0.00131	382	1.60685	382	1.64756
381.5	0.00154	381.5	1.60719	381.5	1.64716
381	0.00213	381	1.60647	381	1.64711
380.5	0.00186	380.5	1.60542	380.5	1.64587
380	0.00189	380	1.60419	380	1.64534
379.5	0.00189	379.5	1.60188	379.5	1.6439
379	0.00201	379	1.59983	379	1.64199
378.5	0.00214	378.5	1.59824	378.5	1.64121
378	0.00247	378	1.59609	378	1.64038
377.5	0.00248	377.5	1.59443	377.5	1.63902
377	0.0027	377	1.59314	377	1.6386
376.5	0.00258	376.5	1.59099	376.5	1.63864
376	0.00259	376	1.58991	376	1.63951
375.5	0.0028	375.5	1.58975	375.5	1.64018
375	0.00323	375	1.58934	375	1.64132
374.5	0.00307	374.5	1.58958	374.5	1.64164
374	0.00289	374	1.58975	374	1.64213
373.5	0.00282	373.5	1.59	373.5	1.64288
373	0.00307	373	1.58902	373	1.64278
372.5	0.00308	372.5	1.58877	372.5	1.64261
372	0.00311	372	1.58866	372	1.6433
371.5	0.00343	371.5	1.5879	371.5	1.64388
371	0.00333	371	1.58735	371	1.64398
370.5	0.00338	370.5	1.58744	370.5	1.64502
370	0.00339	370	1.58738	370	1.64428
369.5	0.0039	369.5	1.58637	369.5	1.64403
369	0.00409	369	1.58535	369	1.64327
368.5	0.00449	368.5	1.5846	368.5	1.64224
368	0.00428	368	1.5829	368	1.64141
367.5	0.0045	367.5	1.58215	367.5	1.64073
367	0.00476	367	1.58074	367	1.64022
366.5	0.0044	366.5	1.57906	366.5	1.64002
366	0.00407	366	1.57779	366	1.64022
365.5	0.00398	365.5	1.57666	365.5	1.63816
365	0.00342	365	1.57508	365	1.6367
364.5	0.00331	364.5	1.57409	364.5	1.63528
364	0.00296	364	1.57203	364	1.63353
363.5	0.00246	363.5	1.57133	363.5	1.63173
363	0.00255	363	1.57011	363	1.63079
362.5	0.0027	362.5	1.56782	362.5	1.62963
362	0.00286	362	1.56588	362	1.62945
361.5	0.00284	361.5	1.56363	361.5	1.62829
361	0.00298	361	1.56182	361	1.62802
360.5	0.00296	360.5	1.5598	360.5	1.62653
360	0.00302	360	1.55817	360	1.6263
359.5	0.00302	359.5	1.55675	359.5	1.62556
359	0.00337	359	1.55471	359	1.62484
358.5	0.00328	358.5	1.55271	358.5	1.62437
358	0.00319	358	1.55139	358	1.62274
357.5	0.00341	357.5	1.55012	357.5	1.62162
357	0.00345	357	1.54829	357	1.61911
356.5	0.00361	356.5	1.54728	356.5	1.61667
356	0.00394	356	1.54644	356	1.61425
355.5	0.00424	355.5	1.5444	355.5	1.61277
355	0.00456	355	1.54332	355	1.61114
354.5	0.00503	354.5	1.54169	354.5	1.60881
354	0.00486	354	1.53882	354	1.60615
353.5	0.00496	353.5	1.53768	353.5	1.60497
353	0.00549	353	1.53611	353	1.6035
352.5	0.00585	352.5	1.53266	352.5	1.6021
352	0.00576	352	1.53162	352	1.6015
351.5	0.00573	351.5	1.53093	351.5	1.59918
351	0.0051	351	1.5309	351	1.59813
350.5	0.00466	350.5	1.53039	350.5	1.59588
350	0.00403	350	1.52862	350	1.5939
349.5	0.00286	349.5	1.52787	349.5	1.59109
349	0.00262	349	1.52683	349	1.58934
348.5	0.0028	348.5	1.52646	348.5	1.58741
348	0.00277	348	1.52532	348	1.58699
347.5	0.00246	347.5	1.52391	347.5	1.58796
347	0.00291	347	1.52375	347	1.58758
346.5	0.00347	346.5	1.51964	346.5	1.58594
346	0.00412	346	1.51926	346	1.5864
345.5	0.00479	345.5	1.52041	345.5	1.58652
345	0.00516	345	1.52233	345	1.58752
344.5	0.0055	344.5	1.52357	344.5	1.58866
344	0.00564	344	1.52435	344	1.58882
343.5	0.00617	343.5	1.52431	343.5	1.58879
343	0.00632	343	1.52411	343	1.58695
342.5	0.00642	342.5	1.52179	342.5	1.584
342	0.0063	342	1.51934	342	1.58032
341.5	0.00556	341.5	1.51477	341.5	1.57721
341	0.00503	341	1.50966	341	1.57429
340.5	0.00434	340.5	1.50226	340.5	1.56916
340	0.00375	340	1.4952	340	1.56414
339.5	0.00316	339.5	1.48852	339.5	1.56031
339	0.0034	339	1.4816	339	1.55596
338.5	0.0035	338.5	1.47257	338.5	1.55163
338	0.00377	338	1.46701	338	1.54998
337.5	0.00401	337.5	1.46251	337.5	1.54748
337	0.00446	337	1.46051	337	1.54631
336.5	0.00494	336.5	1.45845	336.5	1.54616
336	0.00549	336	1.45713	336	1.54529
335.5	0.00513	335.5	1.45706	335.5	1.5443
335	0.00566	335	1.45857	335	1.54478
334.5	0.00591	334.5	1.46182	334.5	1.54435
334	0.00602	334	1.46446	334	1.54476
333.5	0.00561	333.5	1.4673	333.5	1.54652
333	0.00591	333	1.46854	333	1.5472
332.5	0.00595	332.5	1.4669	332.5	1.54683
332	0.00605	332	1.46767	332	1.54734
331.5	0.00599	331.5	1.46846	331.5	1.54768
331	0.00542	331	1.46891	331	1.54897
330.5	0.00543	330.5	1.46918	330.5	1.55061
330	0.00544	330	1.46852	330	1.55128
329.5	0.00546	329.5	1.46877	329.5	1.55187
329	0.00561	329	1.46911	329	1.55336
328.5	0.00629	328.5	1.46859	328.5	1.55467
328	0.00656	328	1.46849	328	1.55472
327.5	0.00731	327.5	1.46854	327.5	1.55667
327	0.00721	327	1.46799	327	1.5579
326.5	0.00706	326.5	1.46718	326.5	1.55801
326	0.00711	326	1.46722	326	1.55788
325.5	0.00703	325.5	1.4677	325.5	1.55752
325	0.007	325	1.46873	325	1.55695
324.5	0.00668	324.5	1.46737	324.5	1.55639
324	0.00678	324	1.4679	324	1.55745
323.5	0.00641	323.5	1.46848	323.5	1.5575
323	0.00625	323	1.46976	323	1.55704
322.5	0.00651	322.5	1.47081	322.5	1.55817
322	0.00632	322	1.47237	322	1.55672
321.5	0.0066	321.5	1.47275	321.5	1.55703
321	0.00683	321	1.47396	321	1.55692
320.5	0.00711	320.5	1.47573	320.5	1.55625
320	0.00734	320	1.47676	320	1.5556
319.5	0.00748	319.5	1.47787	319.5	1.55727
319	0.00796	319	1.4778	319	1.55946
318.5	0.00866	318.5	1.47821	318.5	1.5605
318	0.00891	318	1.47872	318	1.56176
317.5	0.00883	317.5	1.47849	317.5	1.56285
317	0.00863	317	1.47861	317	1.56355
316.5	0.00877	316.5	1.47944	316.5	1.56484
316	0.00851	316	1.48053	316	1.56589
315.5	0.0079	315.5	1.48162	315.5	1.56527
315	0.00729	315	1.48171	315	1.56597
314.5	0.00726	314.5	1.48311	314.5	1.56634
314	0.00728	314	1.48346	314	1.56503
313.5	0.00762	313.5	1.48483	313.5	1.56673
313	0.0074	313	1.4851	313	1.56543
312.5	0.00707	312.5	1.48521	312.5	1.56375
312	0.00721	312	1.48538	312	1.56192
311.5	0.00757	311.5	1.48647	311.5	1.55997
311	0.0079	311	1.48661	311	1.55982
310.5	0.00807	310.5	1.48633	310.5	1.56017
310	0.00844	310	1.48577	310	1.56271
309.5	0.00884	309.5	1.48603	309.5	1.56468
309	0.00898	309	1.48557	309	1.56565
308.5	0.00934	308.5	1.48568	308.5	1.56608
308	0.00949	308	1.48538	308	1.56673
307.5	0.0099	307.5	1.48505	307.5	1.56615
307	0.00995	307	1.48575	307	1.56471
306.5	0.01009	306.5	1.48701	306.5	1.56359
306	0.01011	306	1.48797	306	1.56203
305.5	0.01029	305.5	1.48912	305.5	1.56178
305	0.01064	305	1.49008	305	1.56114
304.5	0.01096	304.5	1.49081	304.5	1.56068
304	0.01093	304	1.49151	304	1.56022
303.5	0.01086	303.5	1.49087	303.5	1.55951
303	0.01094	303	1.49092	303	1.55864
302.5	0.01121	302.5	1.49113	302.5	1.55943
302	0.01116	302	1.4915	302	1.56022
301.5	0.01103	301.5	1.49062	301.5	1.56008
301	0.01072	301	1.48897	301	1.56125
300.5	0.01069	300.5	1.48845	300.5	1.56261
300	0.01062	300	1.487	300	1.56346

## Sheet: F2j
	1a(0%)		1a (12.5%)		1a (25%)		1a (50%)		1a (75%)		1a (87.5%)		1a (100%)
Wavelength (nm)	Absorbance (a.u.)	Wavelength (nm)	Absorbance (a.u.)	Wavelength (nm)	Absorbance (a.u.)	Wavelength (nm)	Absorbance (a.u.)	Wavelength (nm)	Absorbance (a.u.)	Wavelength (nm)	Absorbance (a.u.)	Wavelength (nm)	Absorbance (a.u.)
600	0.58929	600	0.43828	600	0.34776	600	0.22182	600	0.08958	600	0.05082	600	-0.00433
599.5	0.58863	599.5	0.43785	599.5	0.34698	599.5	0.22145	599.5	0.08939	599.5	0.05076	599.5	-0.00422
599	0.58783	599	0.43734	599	0.34608	599	0.22104	599	0.08919	599	0.05069	599	-0.00416
598.5	0.58702	598.5	0.43665	598.5	0.34513	598.5	0.2205	598.5	0.08912	598.5	0.05068	598.5	-0.004
598	0.58596	598	0.43594	598	0.34406	598	0.2198	598	0.08899	598	0.05065	598	-0.00393
597.5	0.58475	597.5	0.43508	597.5	0.34294	597.5	0.21905	597.5	0.08887	597.5	0.05057	597.5	-0.00396
597	0.58354	597	0.43416	597	0.34189	597	0.21831	597	0.08871	597	0.05049	597	-0.00393
596.5	0.58234	596.5	0.4333	596.5	0.34094	596.5	0.21754	596.5	0.08859	596.5	0.05047	596.5	-0.00397
596	0.58125	596	0.43239	596	0.34006	596	0.21679	596	0.08844	596	0.05046	596	-0.00389
595.5	0.58005	595.5	0.4315	595.5	0.33918	595.5	0.21611	595.5	0.08834	595.5	0.05052	595.5	-0.00397
595	0.57885	595	0.43069	595	0.33836	595	0.21546	595	0.08828	595	0.05055	595	-0.00399
594.5	0.57773	594.5	0.42988	594.5	0.33768	594.5	0.2149	594.5	0.08827	594.5	0.05059	594.5	-0.00404
594	0.57665	594	0.42913	594	0.33703	594	0.21441	594	0.08837	594	0.05054	594	-0.00412
593.5	0.57569	593.5	0.42844	593.5	0.33633	593.5	0.21393	593.5	0.08833	593.5	0.05052	593.5	-0.00418
593	0.57493	593	0.42788	593	0.33577	593	0.2135	593	0.08841	593	0.05059	593	-0.00413
592.5	0.5739	592.5	0.42724	592.5	0.33497	592.5	0.21292	592.5	0.08827	592.5	0.05044	592.5	-0.00419
592	0.57297	592	0.42639	592	0.33428	592	0.2125	592	0.08808	592	0.0505	592	-0.00405
591.5	0.57196	591.5	0.4257	591.5	0.33369	591.5	0.21202	591.5	0.08801	591.5	0.05035	591.5	-0.00408
591	0.57094	591	0.42495	591	0.3329	591	0.21162	591	0.0879	591	0.05024	591	-0.00418
590.5	0.57023	590.5	0.42427	590.5	0.33235	590.5	0.21127	590.5	0.08785	590.5	0.05022	590.5	-0.0041
590	0.56934	590	0.42353	590	0.33172	590	0.21098	590	0.08781	590	0.05026	590	-0.00408
589.5	0.56852	589.5	0.42288	589.5	0.33105	589.5	0.21063	589.5	0.08755	589.5	0.05039	589.5	-0.00425
589	0.56777	589	0.42231	589	0.33054	589	0.21022	589	0.08743	589	0.05053	589	-0.0042
588.5	0.56717	588.5	0.42189	588.5	0.33008	588.5	0.20992	588.5	0.08742	588.5	0.05067	588.5	-0.00407
588	0.5664	588	0.42133	588	0.3295	588	0.20954	588	0.08735	588	0.05077	588	-0.00408
587.5	0.5656	587.5	0.42061	587.5	0.32899	587.5	0.20908	587.5	0.08731	587.5	0.05082	587.5	-0.00403
587	0.56519	587	0.4202	587	0.32868	587	0.20881	587	0.08747	587	0.05089	587	-0.004
586.5	0.56444	586.5	0.4196	586.5	0.32836	586.5	0.20851	586.5	0.08758	586.5	0.051	586.5	-0.00394
586	0.56362	586	0.41901	586	0.32809	586	0.2082	586	0.08757	586	0.05114	586	-0.00397
585.5	0.56306	585.5	0.41845	585.5	0.32767	585.5	0.208	585.5	0.08752	585.5	0.0513	585.5	-0.00387
585	0.5625	585	0.41792	585	0.32731	585	0.20787	585	0.08757	585	0.05139	585	-0.00388
584.5	0.56209	584.5	0.41735	584.5	0.32708	584.5	0.20771	584.5	0.08768	584.5	0.05165	584.5	-0.00369
584	0.56148	584	0.41685	584	0.32678	584	0.2075	584	0.08769	584	0.05175	584	-0.00379
583.5	0.56091	583.5	0.41619	583.5	0.32635	583.5	0.20731	583.5	0.08776	583.5	0.05179	583.5	-0.00391
583	0.56054	583	0.41569	583	0.32603	583	0.20724	583	0.08781	583	0.05183	583	-0.00386
582.5	0.5601	582.5	0.41524	582.5	0.32583	582.5	0.20712	582.5	0.08778	582.5	0.05185	582.5	-0.00389
582	0.55971	582	0.41474	582	0.32556	582	0.20701	582	0.08775	582	0.05191	582	-0.00384
581.5	0.55921	581.5	0.41422	581.5	0.3252	581.5	0.20696	581.5	0.08775	581.5	0.05207	581.5	-0.00395
581	0.55879	581	0.41374	581	0.32499	581	0.20685	581	0.08776	581	0.05214	581	-0.00389
580.5	0.5584	580.5	0.41332	580.5	0.32483	580.5	0.20691	580.5	0.08776	580.5	0.05228	580.5	-0.00392
580	0.55798	580	0.41295	580	0.32458	580	0.20688	580	0.08786	580	0.05228	580	-0.00396
579.5	0.55767	579.5	0.41269	579.5	0.32437	579.5	0.20684	579.5	0.0879	579.5	0.05246	579.5	-0.00396
579	0.55749	579	0.41247	579	0.3242	579	0.20677	579	0.08806	579	0.05267	579	-0.00387
578.5	0.557	578.5	0.41209	578.5	0.32394	578.5	0.20665	578.5	0.088	578.5	0.05259	578.5	-0.00379
578	0.5566	578	0.41168	578	0.32362	578	0.20659	578	0.08804	578	0.05278	578	-0.0037
577.5	0.5561	577.5	0.41138	577.5	0.32323	577.5	0.20647	577.5	0.08804	577.5	0.05267	577.5	-0.00372
577	0.55578	577	0.41099	577	0.32286	577	0.20635	577	0.08817	577	0.05268	577	-0.00368
576.5	0.55535	576.5	0.41059	576.5	0.32259	576.5	0.20634	576.5	0.08818	576.5	0.05272	576.5	-0.00362
576	0.55496	576	0.41025	576	0.32226	576	0.20624	576	0.0882	576	0.05275	576	-0.00362
575.5	0.55457	575.5	0.41003	575.5	0.32205	575.5	0.20623	575.5	0.08812	575.5	0.05283	575.5	-0.00366
575	0.55439	575	0.40977	575	0.32189	575	0.20628	575	0.08823	575	0.05293	575	-0.00356
574.5	0.55413	574.5	0.40951	574.5	0.32174	574.5	0.20622	574.5	0.0883	574.5	0.053	574.5	-0.00347
574	0.55372	574	0.40913	574	0.32154	574	0.20607	574	0.0883	574	0.05312	574	-0.00355
573.5	0.55343	573.5	0.40865	573.5	0.32137	573.5	0.20588	573.5	0.08824	573.5	0.05303	573.5	-0.00356
573	0.5533	573	0.40844	573	0.32127	573	0.20591	573	0.08834	573	0.053	573	-0.00362
572.5	0.55301	572.5	0.40807	572.5	0.32112	572.5	0.20588	572.5	0.08837	572.5	0.05307	572.5	-0.00365
572	0.55277	572	0.40783	572	0.32102	572	0.20575	572	0.08842	572	0.05307	572	-0.00375
571.5	0.55258	571.5	0.4075	571.5	0.32085	571.5	0.20563	571.5	0.08842	571.5	0.05301	571.5	-0.00381
571	0.55237	571	0.40729	571	0.32079	571	0.2055	571	0.08846	571	0.053	571	-0.00389
570.5	0.55223	570.5	0.40715	570.5	0.32075	570.5	0.20538	570.5	0.0885	570.5	0.05308	570.5	-0.00378
570	0.55198	570	0.40692	570	0.32066	570	0.20515	570	0.08852	570	0.053	570	-0.00392
569.5	0.55175	569.5	0.40666	569.5	0.32044	569.5	0.20503	569.5	0.08863	569.5	0.05293	569.5	-0.00395
569	0.55156	569	0.40661	569	0.32037	569	0.20498	569	0.08873	569	0.05292	569	-0.00393
568.5	0.55126	568.5	0.40645	568.5	0.32029	568.5	0.20482	568.5	0.08875	568.5	0.05273	568.5	-0.00407
568	0.55088	568	0.40634	568	0.32006	568	0.20458	568	0.0888	568	0.05261	568	-0.00415
567.5	0.55059	567.5	0.40625	567.5	0.32001	567.5	0.20455	567.5	0.08887	567.5	0.05259	567.5	-0.0042
567	0.55046	567	0.40607	567	0.32003	567	0.20459	567	0.08899	567	0.05257	567	-0.00414
566.5	0.55036	566.5	0.4061	566.5	0.32011	566.5	0.20468	566.5	0.08901	566.5	0.0526	566.5	-0.00412
566	0.5503	566	0.40602	566	0.32011	566	0.20466	566	0.08906	566	0.05247	566	-0.0041
565.5	0.55043	565.5	0.40608	565.5	0.32021	565.5	0.20474	565.5	0.08915	565.5	0.05258	565.5	-0.00411
565	0.55063	565	0.40618	565	0.32034	565	0.20482	565	0.0893	565	0.05266	565	-0.00399
564.5	0.55086	564.5	0.40624	564.5	0.32058	564.5	0.20493	564.5	0.08948	564.5	0.05271	564.5	-0.00387
564	0.55109	564	0.40624	564	0.32058	564	0.20497	564	0.0897	564	0.0529	564	-0.0038
563.5	0.55138	563.5	0.40618	563.5	0.32058	563.5	0.205	563.5	0.08989	563.5	0.05296	563.5	-0.00377
563	0.55167	563	0.40616	563	0.32075	563	0.20504	563	0.09009	563	0.05307	563	-0.00373
562.5	0.55172	562.5	0.40622	562.5	0.32079	562.5	0.20508	562.5	0.09018	562.5	0.05323	562.5	-0.00364
562	0.55173	562	0.40615	562	0.32074	562	0.20495	562	0.09021	562	0.05319	562	-0.00363
561.5	0.5517	561.5	0.4062	561.5	0.32079	561.5	0.205	561.5	0.09018	561.5	0.05312	561.5	-0.00363
561	0.55181	561	0.40621	561	0.32089	561	0.20505	561	0.09031	561	0.0531	561	-0.00349
560.5	0.55179	560.5	0.40617	560.5	0.32103	560.5	0.20493	560.5	0.09037	560.5	0.05306	560.5	-0.00344
560	0.55177	560	0.40613	560	0.32118	560	0.20484	560	0.0905	560	0.053	560	-0.00345
559.5	0.55176	559.5	0.4062	559.5	0.32131	559.5	0.20484	559.5	0.09056	559.5	0.05287	559.5	-0.00334
559	0.55167	559	0.4062	559	0.3214	559	0.20485	559	0.09062	559	0.05281	559	-0.00335
558.5	0.55175	558.5	0.4062	558.5	0.32155	558.5	0.20491	558.5	0.09071	558.5	0.05279	558.5	-0.00333
558	0.55182	558	0.40634	558	0.32164	558	0.20484	558	0.09063	558	0.05271	558	-0.00347
557.5	0.55197	557.5	0.40639	557.5	0.32183	557.5	0.20487	557.5	0.09056	557.5	0.05256	557.5	-0.00363
557	0.55219	557	0.40665	557	0.32214	557	0.2049	557	0.09062	557	0.05264	557	-0.00363
556.5	0.55257	556.5	0.40695	556.5	0.32246	556.5	0.20499	556.5	0.09084	556.5	0.05268	556.5	-0.00353
556	0.55294	556	0.40726	556	0.32275	556	0.20506	556	0.091	556	0.05276	556	-0.00349
555.5	0.55327	555.5	0.4075	555.5	0.32303	555.5	0.20522	555.5	0.09122	555.5	0.05275	555.5	-0.00352
555	0.55371	555	0.40786	555	0.32339	555	0.20529	555	0.09145	555	0.05286	555	-0.00351
554.5	0.55417	554.5	0.40817	554.5	0.32371	554.5	0.20531	554.5	0.09169	554.5	0.0528	554.5	-0.00358
554	0.55453	554	0.40857	554	0.32395	554	0.20516	554	0.09184	554	0.0528	554	-0.0037
553.5	0.55504	553.5	0.40904	553.5	0.32425	553.5	0.20527	553.5	0.09204	553.5	0.05291	553.5	-0.00381
553	0.55556	553	0.40952	553	0.32458	553	0.20538	553	0.09231	553	0.05304	553	-0.00379
552.5	0.55603	552.5	0.41002	552.5	0.32493	552.5	0.20545	552.5	0.09237	552.5	0.05316	552.5	-0.00378
552	0.5565	552	0.41035	552	0.32526	552	0.20556	552	0.09242	552	0.05312	552	-0.00381
551.5	0.55707	551.5	0.41082	551.5	0.32561	551.5	0.20582	551.5	0.09242	551.5	0.05323	551.5	-0.00383
551	0.55755	551	0.4114	551	0.32599	551	0.20605	551	0.09254	551	0.05324	551	-0.00384
550.5	0.55817	550.5	0.41193	550.5	0.32648	550.5	0.20626	550.5	0.09263	550.5	0.05335	550.5	-0.00377
550	0.55875	550	0.41254	550	0.3269	550	0.20647	550	0.09285	550	0.05344	550	-0.00376
549.5	0.55941	549.5	0.41305	549.5	0.32731	549.5	0.20665	549.5	0.09288	549.5	0.05344	549.5	-0.0038
549	0.56021	549	0.41377	549	0.32791	549	0.20709	549	0.09317	549	0.0536	549	-0.00363
548.5	0.56094	548.5	0.4145	548.5	0.32839	548.5	0.20748	548.5	0.09339	548.5	0.05388	548.5	-0.00345
548	0.5616	548	0.41497	548	0.32879	548	0.20775	548	0.09351	548	0.05391	548	-0.00345
547.5	0.5621	547.5	0.4155	547.5	0.32927	547.5	0.20808	547.5	0.09363	547.5	0.05406	547.5	-0.00341
547	0.56289	547	0.41623	547	0.32979	547	0.20851	547	0.09387	547	0.05421	547	-0.00337
546.5	0.56363	546.5	0.41696	546.5	0.33041	546.5	0.20885	546.5	0.09409	546.5	0.05428	546.5	-0.00326
546	0.56446	546	0.41764	546	0.33092	546	0.20933	546	0.09439	546	0.05437	546	-0.00321
545.5	0.56535	545.5	0.41843	545.5	0.33144	545.5	0.20985	545.5	0.0948	545.5	0.05456	545.5	-0.0031
545	0.5662	545	0.41919	545	0.33183	545	0.21028	545	0.09504	545	0.05463	545	-0.00314
544.5	0.5672	544.5	0.42002	544.5	0.33232	544.5	0.21075	544.5	0.0953	544.5	0.05477	544.5	-0.00302
544	0.56803	544	0.42077	544	0.33265	544	0.21121	544	0.09528	544	0.05476	544	-0.0031
543.5	0.56895	543.5	0.42163	543.5	0.33314	543.5	0.21169	543.5	0.09548	543.5	0.05488	543.5	-0.00315
543	0.56996	543	0.42251	543	0.33369	543	0.21219	543	0.09569	543	0.05501	543	-0.00313
542.5	0.57105	542.5	0.4234	542.5	0.33428	542.5	0.21272	542.5	0.09599	542.5	0.05519	542.5	-0.00318
542	0.57203	542	0.42435	542	0.33475	542	0.21325	542	0.09618	542	0.05533	542	-0.00317
541.5	0.57298	541.5	0.42507	541.5	0.33516	541.5	0.21371	541.5	0.09631	541.5	0.05532	541.5	-0.00333
541	0.57399	541	0.42591	541	0.33579	541	0.21422	541	0.09651	541	0.05547	541	-0.00331
540.5	0.5751	540.5	0.42671	540.5	0.33641	540.5	0.2147	540.5	0.09667	540.5	0.05551	540.5	-0.00347
540	0.57635	540	0.4276	540	0.33704	540	0.21518	540	0.09684	540	0.0555	540	-0.00363
539.5	0.57768	539.5	0.42844	539.5	0.33773	539.5	0.2158	539.5	0.09715	539.5	0.05562	539.5	-0.00372
539	0.57912	539	0.42954	539	0.33864	539	0.21647	539	0.09748	539	0.05584	539	-0.00365
538.5	0.58059	538.5	0.4305	538.5	0.33947	538.5	0.21713	538.5	0.0978	538.5	0.05599	538.5	-0.0037
538	0.58223	538	0.43153	538	0.34044	538	0.21786	538	0.0982	538	0.05607	538	-0.00368
537.5	0.58388	537.5	0.43253	537.5	0.3413	537.5	0.21864	537.5	0.09857	537.5	0.05621	537.5	-0.00365
537	0.5855	537	0.43368	537	0.34217	537	0.21935	537	0.09899	537	0.05635	537	-0.00363
536.5	0.58727	536.5	0.4349	536.5	0.34318	536.5	0.22021	536.5	0.09949	536.5	0.05663	536.5	-0.00342
536	0.58898	536	0.43623	536	0.34404	536	0.22103	536	0.09997	536	0.0567	536	-0.00337
535.5	0.59069	535.5	0.43751	535.5	0.34487	535.5	0.22183	535.5	0.10021	535.5	0.05675	535.5	-0.00338
535	0.59251	535	0.43895	535	0.34588	535	0.2228	535	0.10074	535	0.05694	535	-0.00327
534.5	0.59444	534.5	0.44044	534.5	0.34691	534.5	0.22373	534.5	0.10121	534.5	0.05714	534.5	-0.00318
534	0.59632	534	0.44177	534	0.34784	534	0.22456	534	0.10162	534	0.05723	534	-0.00322
533.5	0.59816	533.5	0.44323	533.5	0.34891	533.5	0.22553	533.5	0.10218	533.5	0.05747	533.5	-0.00314
533	0.60029	533	0.44491	533	0.35002	533	0.22647	533	0.10275	533	0.05774	533	-0.0031
532.5	0.60236	532.5	0.4465	532.5	0.35115	532.5	0.2274	532.5	0.10325	532.5	0.05795	532.5	-0.00309
532	0.60456	532	0.44799	532	0.35236	532	0.22841	532	0.10389	532	0.0582	532	-0.00312
531.5	0.60697	531.5	0.44952	531.5	0.35355	531.5	0.2294	531.5	0.10445	531.5	0.05851	531.5	-0.00317
531	0.60944	531	0.45126	531	0.35485	531	0.2304	531	0.10499	531	0.05881	531	-0.00323
530.5	0.61201	530.5	0.45305	530.5	0.35632	530.5	0.23154	530.5	0.10559	530.5	0.05923	530.5	-0.00315
530	0.61459	530	0.45485	530	0.35783	530	0.23261	530	0.1062	530	0.05955	530	-0.00308
529.5	0.61732	529.5	0.45676	529.5	0.35943	529.5	0.23377	529.5	0.10686	529.5	0.06007	529.5	-0.00311
529	0.62022	529	0.4587	529	0.36109	529	0.23499	529	0.1075	529	0.0605	529	-0.00304
528.5	0.62327	528.5	0.46082	528.5	0.36279	528.5	0.2362	528.5	0.10822	528.5	0.06095	528.5	-0.00306
528	0.62634	528	0.46302	528	0.36449	528	0.23745	528	0.1089	528	0.0613	528	-0.00295
527.5	0.62939	527.5	0.46524	527.5	0.36614	527.5	0.23873	527.5	0.10947	527.5	0.06165	527.5	-0.003
527	0.63249	527	0.4676	527	0.36795	527	0.23997	527	0.11007	527	0.06204	527	-0.00294
526.5	0.63573	526.5	0.47011	526.5	0.36969	526.5	0.24133	526.5	0.11068	526.5	0.06237	526.5	-0.00299
526	0.63909	526	0.4728	526	0.37161	526	0.2427	526	0.1113	526	0.06268	526	-0.00293
525.5	0.64243	525.5	0.47544	525.5	0.37359	525.5	0.24423	525.5	0.11204	525.5	0.06309	525.5	-0.00291
525	0.64589	525	0.47829	525	0.37564	525	0.2456	525	0.11269	525	0.0634	525	-0.00286
524.5	0.64935	524.5	0.48114	524.5	0.37771	524.5	0.24705	524.5	0.11341	524.5	0.06371	524.5	-0.00294
524	0.653	524	0.48404	524	0.37983	524	0.24857	524	0.11424	524	0.064	524	-0.00296
523.5	0.65672	523.5	0.48698	523.5	0.3821	523.5	0.25004	523.5	0.11506	523.5	0.0644	523.5	-0.00296
523	0.66051	523	0.49003	523	0.38442	523	0.25155	523	0.11593	523	0.06488	523	-0.0029
522.5	0.66444	522.5	0.49312	522.5	0.3868	522.5	0.25326	522.5	0.11698	522.5	0.06537	522.5	-0.00281
522	0.66851	522	0.49636	522	0.38914	522	0.25492	522	0.1179	522	0.06579	522	-0.00279
521.5	0.67259	521.5	0.49957	521.5	0.39172	521.5	0.25662	521.5	0.11876	521.5	0.06632	521.5	-0.0028
521	0.6767	521	0.5029	521	0.39436	521	0.25837	521	0.11978	521	0.06687	521	-0.00278
520.5	0.68103	520.5	0.50637	520.5	0.39707	520.5	0.26029	520.5	0.12089	520.5	0.0675	520.5	-0.0027
520	0.68539	520	0.5099	520	0.3997	520	0.26226	520	0.12191	520	0.068	520	-0.00275
519.5	0.68993	519.5	0.51359	519.5	0.40251	519.5	0.26435	519.5	0.12303	519.5	0.06866	519.5	-0.00269
519	0.69458	519	0.51735	519	0.40526	519	0.2663	519	0.12401	519	0.06929	519	-0.00276
518.5	0.69939	518.5	0.52118	518.5	0.40815	518.5	0.26835	518.5	0.12499	518.5	0.06991	518.5	-0.00287
518	0.70426	518	0.52504	518	0.41117	518	0.27044	518	0.12606	518	0.07052	518	-0.00291
517.5	0.70923	517.5	0.52898	517.5	0.41423	517.5	0.27253	517.5	0.12705	517.5	0.07116	517.5	-0.00297
517	0.71422	517	0.53317	517	0.41733	517	0.27474	517	0.12821	517	0.07185	517	-0.00301
516.5	0.7192	516.5	0.53751	516.5	0.4206	516.5	0.27702	516.5	0.12943	516.5	0.07254	516.5	-0.00295
516	0.72428	516	0.54206	516	0.42395	516	0.27917	516	0.13076	516	0.07322	516	-0.00293
515.5	0.72944	515.5	0.54654	515.5	0.42735	515.5	0.2816	515.5	0.13206	515.5	0.07403	515.5	-0.00286
515	0.73469	515	0.5511	515	0.43076	515	0.28391	515	0.13349	515	0.07479	515	-0.00281
514.5	0.74009	514.5	0.55573	514.5	0.43428	514.5	0.28623	514.5	0.1349	514.5	0.07552	514.5	-0.00273
514	0.7454	514	0.56033	514	0.43793	514	0.2886	514	0.13638	514	0.07626	514	-0.00263
513.5	0.75055	513.5	0.56496	513.5	0.44153	513.5	0.29103	513.5	0.13771	513.5	0.07699	513.5	-0.00261
513	0.75583	513	0.5697	513	0.44514	513	0.29347	513	0.13921	513	0.07775	513	-0.00258
512.5	0.76109	512.5	0.57443	512.5	0.44877	512.5	0.29608	512.5	0.14076	512.5	0.0785	512.5	-0.00246
512	0.76633	512	0.5792	512	0.4525	512	0.29854	512	0.14218	512	0.07919	512	-0.00246
511.5	0.77167	511.5	0.58394	511.5	0.45627	511.5	0.3012	511.5	0.14366	511.5	0.07993	511.5	-0.00241
511	0.77686	511	0.58855	511	0.46003	511	0.30364	511	0.14506	511	0.0806	511	-0.00241
510.5	0.78215	510.5	0.59335	510.5	0.46378	510.5	0.30627	510.5	0.14651	510.5	0.08131	510.5	-0.00234
510	0.78742	510	0.59808	510	0.46752	510	0.3089	510	0.14802	510	0.08203	510	-0.00233
509.5	0.7927	509.5	0.60285	509.5	0.47138	509.5	0.31156	509.5	0.14943	509.5	0.08284	509.5	-0.00228
509	0.7979	509	0.60756	509	0.47506	509	0.31422	509	0.15086	509	0.08361	509	-0.00233
508.5	0.80297	508.5	0.6122	508.5	0.47878	508.5	0.31688	508.5	0.15228	508.5	0.08434	508.5	-0.00237
508	0.80819	508	0.61705	508	0.48259	508	0.3195	508	0.15365	508	0.08514	508	-0.00246
507.5	0.81328	507.5	0.6219	507.5	0.48647	507.5	0.32221	507.5	0.1551	507.5	0.08597	507.5	-0.00242
507	0.81817	507	0.62669	507	0.49031	507	0.32491	507	0.15668	507	0.08691	507	-0.00241
506.5	0.82304	506.5	0.63155	506.5	0.49418	506.5	0.32779	506.5	0.15825	506.5	0.08787	506.5	-0.00231
506	0.82781	506	0.63648	506	0.49788	506	0.33061	506	0.15984	506	0.08868	506	-0.00234
505.5	0.8327	505.5	0.64134	505.5	0.50165	505.5	0.33345	505.5	0.16147	505.5	0.08959	505.5	-0.00226
505	0.83744	505	0.64602	505	0.50522	505	0.33611	505	0.1629	505	0.09031	505	-0.00234
504.5	0.84208	504.5	0.65058	504.5	0.5089	504.5	0.33876	504.5	0.16435	504.5	0.09119	504.5	-0.00232
504	0.84657	504	0.65501	504	0.51236	504	0.34131	504	0.16573	504	0.09192	504	-0.0023
503.5	0.85085	503.5	0.65921	503.5	0.51577	503.5	0.34384	503.5	0.16712	503.5	0.09263	503.5	-0.00231
503	0.85498	503	0.6634	503	0.51905	503	0.34636	503	0.16846	503	0.09337	503	-0.00228
502.5	0.85882	502.5	0.66733	502.5	0.52229	502.5	0.34874	502.5	0.16984	502.5	0.09418	502.5	-0.00235
502	0.86263	502	0.6711	502	0.52525	502	0.3509	502	0.171	502	0.09489	502	-0.00241
501.5	0.86639	501.5	0.6747	501.5	0.52818	501.5	0.35318	501.5	0.17216	501.5	0.0956	501.5	-0.00238
501	0.86994	501	0.67809	501	0.53088	501	0.3553	501	0.17325	501	0.0963	501	-0.00239
500.5	0.87328	500.5	0.68126	500.5	0.5336	500.5	0.35731	500.5	0.17423	500.5	0.09698	500.5	-0.00239
500	0.87639	500	0.68422	500	0.53626	500	0.35925	500	0.17523	500	0.09761	500	-0.00237
499.5	0.87953	499.5	0.68714	499.5	0.53873	499.5	0.36124	499.5	0.1762	499.5	0.09828	499.5	-0.00238
499	0.88234	499	0.68998	499	0.54104	499	0.36309	499	0.17724	499	0.09892	499	-0.00237
498.5	0.8851	498.5	0.69263	498.5	0.54334	498.5	0.36501	498.5	0.17825	498.5	0.0996	498.5	-0.00229
498	0.88765	498	0.69517	498	0.54555	498	0.36672	498	0.17914	498	0.10014	498	-0.00238
497.5	0.89032	497.5	0.69757	497.5	0.5478	497.5	0.36849	497.5	0.18	497.5	0.10069	497.5	-0.00232
497	0.89273	497	0.6998	497	0.54998	497	0.37018	497	0.18084	497	0.10126	497	-0.00225
496.5	0.89535	496.5	0.70227	496.5	0.55219	496.5	0.37189	496.5	0.18175	496.5	0.10176	496.5	-0.00215
496	0.89805	496	0.70446	496	0.55435	496	0.37351	496	0.18263	496	0.1023	496	-0.0021
495.5	0.9006	495.5	0.70672	495.5	0.55667	495.5	0.37524	495.5	0.18351	495.5	0.10282	495.5	-0.00199
495	0.90322	495	0.70891	495	0.55876	495	0.37678	495	0.18433	495	0.10323	495	-0.00194
494.5	0.90586	494.5	0.71102	494.5	0.56099	494.5	0.37843	494.5	0.18521	494.5	0.10375	494.5	-0.00183
494	0.90866	494	0.71312	494	0.56319	494	0.37999	494	0.18599	494	0.10422	494	-0.00189
493.5	0.91148	493.5	0.71527	493.5	0.56537	493.5	0.38168	493.5	0.18679	493.5	0.10467	493.5	-0.00184
493	0.91434	493	0.71739	493	0.56762	493	0.38342	493	0.18783	493	0.10529	493	-0.00166
492.5	0.91722	492.5	0.71969	492.5	0.57	492.5	0.38525	492.5	0.18877	492.5	0.10582	492.5	-0.00155
492	0.92025	492	0.72206	492	0.57244	492	0.38707	492	0.18984	492	0.1065	492	-0.00149
491.5	0.92337	491.5	0.72437	491.5	0.57484	491.5	0.38898	491.5	0.19084	491.5	0.10715	491.5	-0.00138
491	0.92636	491	0.7266	491	0.57728	491	0.39093	491	0.19184	491	0.10792	491	-0.00139
490.5	0.92949	490.5	0.72905	490.5	0.58001	490.5	0.39285	490.5	0.19296	490.5	0.10873	490.5	-0.00129
490	0.93259	490	0.7315	490	0.58264	490	0.3948	490	0.19409	490	0.10938	490	-0.00126
489.5	0.93578	489.5	0.73397	489.5	0.58543	489.5	0.39686	489.5	0.19529	489.5	0.11011	489.5	-0.00126
489	0.93903	489	0.73679	489	0.58834	489	0.39902	489	0.19654	489	0.11094	489	-0.00109
488.5	0.94217	488.5	0.73932	488.5	0.59106	488.5	0.40102	488.5	0.19789	488.5	0.11179	488.5	-0.0011
488	0.94532	488	0.74191	488	0.59377	488	0.40304	488	0.19917	488	0.11257	488	-0.00104
487.5	0.94842	487.5	0.74454	487.5	0.59643	487.5	0.40516	487.5	0.20031	487.5	0.11328	487.5	-0.00109
487	0.95133	487	0.74714	487	0.59909	487	0.40721	487	0.20149	487	0.11411	487	-0.0011
486.5	0.95411	486.5	0.74954	486.5	0.60168	486.5	0.40922	486.5	0.20267	486.5	0.11494	486.5	-0.00109
486	0.95669	486	0.75185	486	0.60419	486	0.41116	486	0.20369	486	0.11558	486	-0.00114
485.5	0.95946	485.5	0.75416	485.5	0.60665	485.5	0.41315	485.5	0.20487	485.5	0.11631	485.5	-0.00109
485	0.96172	485	0.75632	485	0.60894	485	0.41495	485	0.20591	485	0.11697	485	-0.00115
484.5	0.9642	484.5	0.75842	484.5	0.61125	484.5	0.41687	484.5	0.20702	484.5	0.11773	484.5	-0.00118
484	0.96637	484	0.76038	484	0.61327	484	0.41866	484	0.20808	484	0.11836	484	-0.00121
483.5	0.96846	483.5	0.76223	483.5	0.61528	483.5	0.42042	483.5	0.20903	483.5	0.11893	483.5	-0.00121
483	0.97035	483	0.76404	483	0.61714	483	0.42209	483	0.20995	483	0.11953	483	-0.00121
482.5	0.97228	482.5	0.76583	482.5	0.619	482.5	0.4238	482.5	0.21097	482.5	0.12013	482.5	-0.00127
482	0.97415	482	0.76741	482	0.62077	482	0.42537	482	0.21185	482	0.1207	482	-0.00128
481.5	0.97574	481.5	0.76911	481.5	0.62263	481.5	0.42703	481.5	0.21285	481.5	0.12142	481.5	-0.00115
481	0.97729	481	0.77049	481	0.62426	481	0.42837	481	0.21362	481	0.12195	481	-0.00121
480.5	0.97882	480.5	0.77196	480.5	0.62595	480.5	0.42985	480.5	0.21456	480.5	0.12272	480.5	-0.00113
480	0.9803	480	0.77322	480	0.62751	480	0.43111	480	0.2153	480	0.12338	480	-0.0012
479.5	0.98177	479.5	0.77458	479.5	0.62913	479.5	0.43252	479.5	0.21618	479.5	0.12401	479.5	-0.00111
479	0.98331	479	0.77599	479	0.63064	479	0.43389	479	0.21716	479	0.12463	479	-0.00097
478.5	0.98469	478.5	0.77746	478.5	0.63211	478.5	0.4352	478.5	0.21798	478.5	0.12522	478.5	-0.00086
478	0.98595	478	0.77874	478	0.63364	478	0.43638	478	0.21881	478	0.12593	478	-0.00078
477.5	0.98687	477.5	0.77994	477.5	0.6348	477.5	0.43767	477.5	0.2195	477.5	0.1265	477.5	-0.00078
477	0.98782	477	0.78095	477	0.63599	477	0.4388	477	0.22019	477	0.1272	477	-0.00074
476.5	0.98892	476.5	0.782	476.5	0.6373	476.5	0.43995	476.5	0.22099	476.5	0.12781	476.5	-0.00065
476	0.9896	476	0.78289	476	0.63839	476	0.44098	476	0.22165	476	0.12835	476	-0.00059
475.5	0.99031	475.5	0.7838	475.5	0.63953	475.5	0.44195	475.5	0.22221	475.5	0.12882	475.5	-0.0006
475	0.99116	475	0.78479	475	0.64081	475	0.44296	475	0.22288	475	0.12942	475	-0.00037
474.5	0.99187	474.5	0.78562	474.5	0.6418	474.5	0.44384	474.5	0.22349	474.5	0.12972	474.5	-0.00037
474	0.99256	474	0.78643	474	0.64282	474	0.44481	474	0.22403	474	0.13007	474	-0.0004
473.5	0.99319	473.5	0.78727	473.5	0.64371	473.5	0.44579	473.5	0.22448	473.5	0.13037	473.5	-0.0004
473	0.99368	473	0.78782	473	0.64463	473	0.4466	473	0.22495	473	0.13073	473	-0.00039
472.5	0.99405	472.5	0.78823	472.5	0.64518	472.5	0.4472	472.5	0.22534	472.5	0.13102	472.5	-0.00037
472	0.99423	472	0.78856	472	0.64565	472	0.44784	472	0.22561	472	0.13117	472	-0.00039
471.5	0.99452	471.5	0.78884	471.5	0.64619	471.5	0.44832	471.5	0.22603	471.5	0.1314	471.5	-0.00034
471	0.99478	471	0.78897	471	0.64646	471	0.4486	471	0.22617	471	0.13156	471	-0.00042
470.5	0.99495	470.5	0.78904	470.5	0.64657	470.5	0.44888	470.5	0.22632	470.5	0.13171	470.5	-0.0004
470	0.9949	470	0.78904	470	0.6465	470	0.4491	470	0.22642	470	0.13186	470	-0.00038
469.5	0.99478	469.5	0.78902	469.5	0.64642	469.5	0.44908	469.5	0.2265	469.5	0.13189	469.5	-0.00043
469	0.99452	469	0.78902	469	0.64617	469	0.44896	469	0.22649	469	0.13183	469	-0.00044
468.5	0.99413	468.5	0.789	468.5	0.6459	468.5	0.44891	468.5	0.22661	468.5	0.13185	468.5	-0.00047
468	0.99377	468	0.78905	468	0.6457	468	0.44862	468	0.22655	468	0.1318	468	-0.00045
467.5	0.99321	467.5	0.78906	467.5	0.64532	467.5	0.44831	467.5	0.22652	467.5	0.13175	467.5	-0.00041
467	0.99273	467	0.78903	467	0.6451	467	0.4479	467	0.22633	467	0.13152	467	-0.00043
466.5	0.99242	466.5	0.78909	466.5	0.64491	466.5	0.44769	466.5	0.2264	466.5	0.13154	466.5	-0.00019
466	0.99199	466	0.78918	466	0.64474	466	0.44736	466	0.22628	466	0.13147	466	-0.00011
465.5	0.99178	465.5	0.78929	465.5	0.64475	465.5	0.44714	465.5	0.22627	465.5	0.13141	465.5	7e-05
465	0.99175	465	0.78945	465	0.64467	465	0.44681	465	0.22619	465	0.13134	465	0.00014
464.5	0.99175	464.5	0.78985	464.5	0.64482	464.5	0.44659	464.5	0.22614	464.5	0.13136	464.5	0.00028
464	0.99161	464	0.79002	464	0.64487	464	0.44634	464	0.22609	464	0.13134	464	0.00024
463.5	0.99166	463.5	0.79046	463.5	0.64502	463.5	0.44628	463.5	0.22603	463.5	0.13119	463.5	0.00013
463	0.99215	463	0.79078	463	0.64536	463	0.44621	463	0.22605	463	0.13122	463	0.00011
462.5	0.99248	462.5	0.79124	462.5	0.64566	462.5	0.44632	462.5	0.22616	462.5	0.13121	462.5	0.00012
462	0.99276	462	0.79176	462	0.64599	462	0.44635	462	0.22615	462	0.13124	462	0
461.5	0.99336	461.5	0.79251	461.5	0.64642	461.5	0.4466	461.5	0.22629	461.5	0.13131	461.5	-0.0002
461	0.99414	461	0.79323	461	0.64712	461	0.44691	461	0.22656	461	0.13163	461	-0.00021
460.5	0.99488	460.5	0.79407	460.5	0.64772	460.5	0.44723	460.5	0.22672	460.5	0.13169	460.5	-0.00038
460	0.99584	460	0.79498	460	0.64835	460	0.44775	460	0.22687	460	0.1319	460	-0.00065
459.5	0.99689	459.5	0.79596	459.5	0.64902	459.5	0.4483	459.5	0.2271	459.5	0.13203	459.5	-0.00076
459	0.99776	459	0.79696	459	0.64984	459	0.44902	459	0.22735	459	0.13225	459	-0.00087
458.5	0.99872	458.5	0.79799	458.5	0.65064	458.5	0.44977	458.5	0.22778	458.5	0.13245	458.5	-0.00094
458	0.99986	458	0.79918	458	0.65168	458	0.45091	458	0.22832	458	0.13269	458	-0.00087
457.5	1.00098	457.5	0.80038	457.5	0.65278	457.5	0.45189	457.5	0.22885	457.5	0.13286	457.5	-0.00089
457	1.0024	457	0.8018	457	0.65388	457	0.45297	457	0.22941	457	0.13327	457	-0.00071
456.5	1.00277	456.5	0.80241	456.5	0.65473	456.5	0.45397	456.5	0.22992	456.5	0.13352	456.5	-0.00058
456	1.00431	456	0.8039	456	0.656	456	0.4552	456	0.23047	456	0.13386	456	-0.00049
455.5	1.00627	455.5	0.80582	455.5	0.65748	455.5	0.45665	455.5	0.23114	455.5	0.13419	455.5	-0.00044
455	1.0084	455	0.80802	455	0.65923	455	0.45826	455	0.23193	455	0.13475	455	-0.00034
454.5	1.01041	454.5	0.81044	454.5	0.66111	454.5	0.4599	454.5	0.23288	454.5	0.13543	454.5	-0.00031
454	1.01232	454	0.81256	454	0.66283	454	0.46127	454	0.23372	454	0.1361	454	-0.00034
453.5	1.0139	453.5	0.81436	453.5	0.66441	453.5	0.46266	453.5	0.23458	453.5	0.13671	453.5	-0.00024
453	1.01461	453	0.81592	453	0.66581	453	0.46395	453	0.23541	453	0.13731	453	-0.00018
452.5	1.01491	452.5	0.81678	452.5	0.66703	452.5	0.46515	452.5	0.23623	452.5	0.13781	452.5	-0.00015
452	1.01452	452	0.81752	452	0.66787	452	0.46604	452	0.23675	452	0.13826	452	-0.00024
451.5	1.01366	451.5	0.81737	451.5	0.66837	451.5	0.46688	451.5	0.23722	451.5	0.13866	451.5	-0.00021
451	1.01232	451	0.8168	451	0.66864	451	0.46748	451	0.23774	451	0.13911	451	-0.0002
450.5	1.01076	450.5	0.8159	450.5	0.66889	450.5	0.46809	450.5	0.23827	450.5	0.13958	450.5	-0.00023
450	1.00877	450	0.81449	450	0.66867	450	0.46832	450	0.23868	450	0.13994	450	-0.00041
449.5	1.00701	449.5	0.81329	449.5	0.66856	449.5	0.46865	449.5	0.23906	449.5	0.1401	449.5	-0.00034
449	1.00526	449	0.81187	449	0.6683	449	0.46892	449	0.23945	449	0.14035	449	-0.00028
448.5	1.00353	448.5	0.81059	448.5	0.668	448.5	0.46921	448.5	0.23973	448.5	0.14047	448.5	-0.00012
448	1.00242	448	0.80943	448	0.66801	448	0.46972	448	0.24026	448	0.14069	448	-8e-05
447.5	1.00176	447.5	0.80868	447.5	0.66817	447.5	0.47041	447.5	0.24081	447.5	0.141	447.5	-1e-05
447	1.00153	447	0.80823	447	0.66871	447	0.47109	447	0.24137	447	0.14145	447	4e-05
446.5	1.00177	446.5	0.80828	446.5	0.66948	446.5	0.47197	446.5	0.24196	446.5	0.14187	446.5	4e-05
446	1.00264	446	0.80866	446	0.67037	446	0.47303	446	0.24277	446	0.14234	446	-8e-05
445.5	1.00411	445.5	0.80949	445.5	0.6714	445.5	0.47421	445.5	0.24341	445.5	0.14301	445.5	-1e-05
445	1.00556	445	0.81079	445	0.6728	445	0.47573	445	0.24429	445	0.14377	445	-2e-05
444.5	1.00749	444.5	0.81205	444.5	0.67439	444.5	0.4773	444.5	0.24528	444.5	0.14442	444.5	0
444	1.00949	444	0.81354	444	0.67611	444	0.47904	444	0.24612	444	0.145	444	4e-05
443.5	1.01112	443.5	0.81493	443.5	0.67765	443.5	0.4806	443.5	0.24692	443.5	0.14566	443.5	3e-05
443	1.01238	443	0.81614	443	0.67915	443	0.48213	443	0.24784	443	0.14652	443	0.0002
442.5	1.01214	442.5	0.81635	442.5	0.68004	442.5	0.4833	442.5	0.24836	442.5	0.14702	442.5	0.00017
442	1.01333	442	0.81737	442	0.68112	442	0.48463	442	0.2489	442	0.14745	442	0.00011
441.5	1.01411	441.5	0.81839	441.5	0.6821	441.5	0.48593	441.5	0.24942	441.5	0.1478	441.5	6e-05
441	1.01463	441	0.81931	441	0.68314	441	0.48731	441	0.24998	441	0.14821	441	7e-05
440.5	1.01536	440.5	0.82031	440.5	0.68431	440.5	0.4887	440.5	0.2507	440.5	0.14872	440.5	8e-05
440	1.01605	440	0.82124	440	0.68514	440	0.48964	440	0.25124	440	0.14927	440	0.00016
439.5	1.01684	439.5	0.82227	439.5	0.68613	439.5	0.4908	439.5	0.25192	439.5	0.14979	439.5	0.00022
439	1.01731	439	0.82333	439	0.68709	439	0.49196	439	0.25256	439	0.15037	439	0.00042
438.5	1.01792	438.5	0.82427	438.5	0.68811	438.5	0.49283	438.5	0.25321	438.5	0.15073	438.5	0.00046
438	1.01863	438	0.82539	438	0.68908	438	0.49369	438	0.25374	438	0.15127	438	0.00065
437.5	1.01925	437.5	0.82599	437.5	0.68973	437.5	0.49473	437.5	0.25432	437.5	0.15176	437.5	0.00078
437	1.0199	437	0.82669	437	0.69073	437	0.49565	437	0.25497	437	0.15236	437	0.00083
436.5	1.02082	436.5	0.82748	436.5	0.69185	436.5	0.49672	436.5	0.25584	436.5	0.15302	436.5	0.00086
436	1.02168	436	0.82818	436	0.69272	436	0.49758	436	0.25643	436	0.15349	436	0.00075
435.5	1.02271	435.5	0.82901	435.5	0.69361	435.5	0.4986	435.5	0.2572	435.5	0.15391	435.5	0.00083
435	1.02372	435	0.82985	435	0.6943	435	0.49945	435	0.25782	435	0.15433	435	0.00073
434.5	1.02489	434.5	0.83063	434.5	0.69524	434.5	0.50057	434.5	0.25843	434.5	0.15478	434.5	0.00075
434	1.02608	434	0.83141	434	0.6964	434	0.50183	434	0.25914	434	0.15522	434	0.00075
433.5	1.02702	433.5	0.83234	433.5	0.6972	433.5	0.50291	433.5	0.25969	433.5	0.15569	433.5	0.00064
433	1.02812	433	0.83322	433	0.6983	433	0.50391	433	0.26015	433	0.15605	433	0.00032
432.5	1.02939	432.5	0.83442	432.5	0.69942	432.5	0.50527	432.5	0.26076	432.5	0.15637	432.5	0.00033
432	1.03039	432	0.83549	432	0.70048	432	0.50642	432	0.26149	432	0.15677	432	0.00032
431.5	1.03155	431.5	0.8367	431.5	0.70139	431.5	0.50773	431.5	0.26198	431.5	0.15726	431.5	0.00043
431	1.03225	431	0.83783	431	0.70239	431	0.50894	431	0.26258	431	0.15754	431	0.00031
430.5	1.03321	430.5	0.83889	430.5	0.70349	430.5	0.51019	430.5	0.26322	430.5	0.15781	430.5	0.00025
430	1.03424	430	0.84003	430	0.70476	430	0.51141	430	0.2638	430	0.15812	430	0.00026
429.5	1.03523	429.5	0.8412	429.5	0.70614	429.5	0.51267	429.5	0.26439	429.5	0.15853	429.5	0.00024
429	1.03646	429	0.84265	429	0.70775	429	0.51409	429	0.26513	429	0.1591	429	0.00027
428.5	1.03739	428.5	0.84419	428.5	0.70955	428.5	0.51557	428.5	0.26604	428.5	0.15956	428.5	0.00033
428	1.03892	428	0.84562	428	0.71129	428	0.51715	428	0.26706	428	0.16017	428	0.00026
427.5	1.04045	427.5	0.84724	427.5	0.71321	427.5	0.51889	427.5	0.26801	427.5	0.16069	427.5	0.00024
427	1.04196	427	0.84869	427	0.71492	427	0.52086	427	0.269	427	0.16126	427	0.00023
426.5	1.04379	426.5	0.85028	426.5	0.71712	426.5	0.52298	426.5	0.27033	426.5	0.16221	426.5	0.00045
426	1.04559	426	0.85197	426	0.71885	426	0.52477	426	0.27138	426	0.16304	426	0.00042
425.5	1.04752	425.5	0.85386	425.5	0.72069	425.5	0.52703	425.5	0.27249	425.5	0.1638	425.5	0.00027
425	1.04953	425	0.85548	425	0.72271	425	0.52928	425	0.27362	425	0.16469	425	0.00026
424.5	1.05156	424.5	0.8572	424.5	0.72489	424.5	0.53145	424.5	0.27483	424.5	0.16543	424.5	0.00018
424	1.05376	424	0.85882	424	0.72708	424	0.53375	424	0.27612	424	0.16642	424	0.00023
423.5	1.05588	423.5	0.86066	423.5	0.72925	423.5	0.53619	423.5	0.27738	423.5	0.16751	423.5	0.00036
423	1.05788	423	0.86236	423	0.7316	423	0.53867	423	0.27875	423	0.16856	423	0.00042
422.5	1.06	422.5	0.86433	422.5	0.73384	422.5	0.54119	422.5	0.28034	422.5	0.16969	422.5	0.00056
422	1.06209	422	0.86609	422	0.73611	422	0.54375	422	0.28166	422	0.17065	422	0.00048
421.5	1.06416	421.5	0.86796	421.5	0.73833	421.5	0.54628	421.5	0.28322	421.5	0.17146	421.5	0.00038
421	1.06628	421	0.87006	421	0.74074	421	0.54883	421	0.28476	421	0.17242	421	0.00038
420.5	1.06837	420.5	0.87205	420.5	0.74352	420.5	0.55161	420.5	0.28633	420.5	0.17355	420.5	0.00033
420	1.07043	420	0.87413	420	0.74633	420	0.55444	420	0.28781	420	0.17455	420	0.00031
419.5	1.07268	419.5	0.87647	419.5	0.74906	419.5	0.55748	419.5	0.28956	419.5	0.17585	419.5	0.00032
419	1.07506	419	0.87873	419	0.75225	419	0.56065	419	0.29115	419	0.17702	419	0.00025
418.5	1.07766	418.5	0.88133	418.5	0.75555	418.5	0.56423	418.5	0.293	418.5	0.17836	418.5	0.00039
418	1.08001	418	0.88394	418	0.75879	418	0.56739	418	0.29484	418	0.17978	418	0.00058
417.5	1.08258	417.5	0.88651	417.5	0.76202	417.5	0.57094	417.5	0.29684	417.5	0.18133	417.5	0.0008
417	1.08519	417	0.88942	417	0.76515	417	0.5745	417	0.29867	417	0.18288	417	0.00092
416.5	1.08775	416.5	0.89226	416.5	0.76845	416.5	0.57806	416.5	0.30073	416.5	0.18456	416.5	0.00103
416	1.09069	416	0.89497	416	0.77164	416	0.58149	416	0.30232	416	0.18616	416	0.00122
415.5	1.09329	415.5	0.89746	415.5	0.77461	415.5	0.58484	415.5	0.30403	415.5	0.18767	415.5	0.00129
415	1.09614	415	0.9002	415	0.77774	415	0.58822	415	0.30576	415	0.18919	415	0.00127
414.5	1.09854	414.5	0.90298	414.5	0.78116	414.5	0.59171	414.5	0.30787	414.5	0.19075	414.5	0.00148
414	1.10141	414	0.90556	414	0.7843	414	0.59536	414	0.3098	414	0.19233	414	0.00138
413.5	1.10426	413.5	0.90814	413.5	0.7877	413.5	0.59924	413.5	0.31192	413.5	0.19376	413.5	0.00151
413	1.10706	413	0.9109	413	0.791	413	0.60329	413	0.31405	413	0.19521	413	0.00147
412.5	1.10951	412.5	0.91347	412.5	0.79458	412.5	0.60731	412.5	0.31637	412.5	0.19664	412.5	0.00158
412	1.11191	412	0.91601	412	0.79755	412	0.61113	412	0.31852	412	0.19783	412	0.00136
411.5	1.11455	411.5	0.91916	411.5	0.80069	411.5	0.6153	411.5	0.32064	411.5	0.19915	411.5	0.00132
411	1.11701	411	0.92195	411	0.80386	411	0.61947	411	0.3227	411	0.20065	411	0.00109
410.5	1.11989	410.5	0.92503	410.5	0.80761	410.5	0.62385	410.5	0.3248	410.5	0.20187	410.5	0.00093
410	1.12266	410	0.92841	410	0.81095	410	0.62805	410	0.32684	410	0.20326	410	0.00075
409.5	1.12562	409.5	0.93201	409.5	0.81464	409.5	0.63219	409.5	0.32878	409.5	0.20485	409.5	0.00072
409	1.12854	409	0.9352	409	0.81838	409	0.63646	409	0.33096	409	0.20649	409	0.00072
408.5	1.13155	408.5	0.93877	408.5	0.82221	408.5	0.64083	408.5	0.33312	408.5	0.20831	408.5	0.0009
408	1.13475	408	0.94243	408	0.82625	408	0.64511	408	0.33508	408	0.20995	408	0.00093
407.5	1.13764	407.5	0.94618	407.5	0.83028	407.5	0.64924	407.5	0.33716	407.5	0.21154	407.5	0.00096
407	1.14087	407	0.95018	407	0.83443	407	0.65339	407	0.33943	407	0.21348	407	0.00111
406.5	1.14356	406.5	0.95399	406.5	0.83845	406.5	0.65755	406.5	0.34147	406.5	0.21542	406.5	0.00108
406	1.14651	406	0.95768	406	0.84271	406	0.66198	406	0.34349	406	0.21718	406	0.00116
405.5	1.14964	405.5	0.9617	405.5	0.84705	405.5	0.66654	405.5	0.34586	405.5	0.21939	405.5	0.0015
405	1.15285	405	0.96523	405	0.85157	405	0.67128	405	0.34809	405	0.22127	405	0.00173
404.5	1.1558	404.5	0.96892	404.5	0.85611	404.5	0.67624	404.5	0.35051	404.5	0.22334	404.5	0.00181
404	1.159	404	0.97271	404	0.86052	404	0.68119	404	0.35309	404	0.22539	404	0.00187
403.5	1.16192	403.5	0.97654	403.5	0.86501	403.5	0.68627	403.5	0.35582	403.5	0.22756	403.5	0.00186
403	1.16497	403	0.98067	403	0.86929	403	0.69158	403	0.35864	403	0.22947	403	0.00178
402.5	1.16806	402.5	0.98478	402.5	0.87383	402.5	0.69709	402.5	0.3618	402.5	0.23154	402.5	0.00169
402	1.17175	402	0.98888	402	0.87814	402	0.70285	402	0.36457	402	0.23361	402	0.00161
401.5	1.17512	401.5	0.99318	401.5	0.88267	401.5	0.7086	401.5	0.36773	401.5	0.23565	401.5	0.00147
401	1.17878	401	0.99787	401	0.88749	401	0.71432	401	0.37094	401	0.23795	401	0.00142
400.5	1.18206	400.5	1.00289	400.5	0.8923	400.5	0.7201	400.5	0.37429	400.5	0.24044	400.5	0.0013
400	1.18566	400	1.00742	400	0.89715	400	0.72631	400	0.37758	400	0.24289	400	0.0011
399.5	1.1895	399.5	1.01278	399.5	0.90287	399.5	0.73282	399.5	0.38123	399.5	0.24591	399.5	0.00118
399	1.1935	399	1.01809	399	0.9085	399	0.73938	399	0.38467	399	0.24867	399	0.00122
398.5	1.197	398.5	1.02307	398.5	0.91437	398.5	0.74623	398.5	0.38854	398.5	0.25165	398.5	0.00142
398	1.20059	398	1.0283	398	0.92027	398	0.75285	398	0.39212	398	0.25454	398	0.00144
397.5	1.20456	397.5	1.03389	397.5	0.9265	397.5	0.76002	397.5	0.39584	397.5	0.25763	397.5	0.00173
397	1.20807	397	1.03916	397	0.93258	397	0.76748	397	0.39942	397	0.26086	397	0.00197
396.5	1.21159	396.5	1.04467	396.5	0.93899	396.5	0.77522	396.5	0.40325	396.5	0.26384	396.5	0.00214
396	1.21493	396	1.05037	396	0.94488	396	0.78256	396	0.40696	396	0.26716	396	0.00243
395.5	1.2186	395.5	1.05537	395.5	0.95122	395.5	0.78989	395.5	0.41058	395.5	0.27035	395.5	0.00242
395	1.22201	395	1.06051	395	0.9575	395	0.79778	395	0.41433	395	0.27364	395	0.00262
394.5	1.22535	394.5	1.06565	394.5	0.96354	394.5	0.8055	394.5	0.41803	394.5	0.27675	394.5	0.00265
394	1.22869	394	1.07082	394	0.96941	394	0.81282	394	0.42162	394	0.27969	394	0.00266
393.5	1.23219	393.5	1.07571	393.5	0.97539	393.5	0.82038	393.5	0.42546	393.5	0.28265	393.5	0.00256
393	1.23573	393	1.08092	393	0.98118	393	0.82793	393	0.42949	393	0.2858	393	0.00253
392.5	1.23852	392.5	1.08616	392.5	0.98674	392.5	0.8353	392.5	0.43328	392.5	0.28868	392.5	0.0026
392	1.2417	392	1.09109	392	0.99229	392	0.84267	392	0.43714	392	0.29153	392	0.00251
391.5	1.24465	391.5	1.09605	391.5	0.99781	391.5	0.84984	391.5	0.44118	391.5	0.29499	391.5	0.0026
391	1.24848	391	1.10128	391	1.00388	391	0.85739	391	0.44526	391	0.29838	391	0.00295
390.5	1.2513	390.5	1.10637	390.5	1.0094	390.5	0.86458	390.5	0.44929	390.5	0.30158	390.5	0.00319
390	1.25453	390	1.11156	390	1.01536	390	0.87173	390	0.45308	390	0.30494	390	0.00324
389.5	1.25692	389.5	1.11683	389.5	1.02101	389.5	0.87902	389.5	0.45711	389.5	0.3083	389.5	0.00363
389	1.25987	389	1.12167	389	1.02641	389	0.88623	389	0.46139	389	0.31156	389	0.00417
388.5	1.26276	388.5	1.12597	388.5	1.03164	388.5	0.89356	388.5	0.46533	388.5	0.31468	388.5	0.0043
388	1.26577	388	1.13058	388	1.03688	388	0.90106	388	0.46889	388	0.31758	388	0.00446
387.5	1.26871	387.5	1.13497	387.5	1.04217	387.5	0.9084	387.5	0.47246	387.5	0.32033	387.5	0.00461
387	1.27123	387	1.13976	387	1.04744	387	0.91582	387	0.47641	387	0.32337	387	0.00488
386.5	1.27262	386.5	1.14411	386.5	1.0514	386.5	0.92288	386.5	0.47984	386.5	0.32627	386.5	0.0048
386	1.27405	386	1.14782	386	1.05632	386	0.93035	386	0.48321	386	0.32903	386	0.00477
385.5	1.27681	385.5	1.15256	385.5	1.06201	385.5	0.93721	385.5	0.48658	385.5	0.33199	385.5	0.00462
385	1.27988	385	1.15605	385	1.06692	385	0.94372	385	0.48995	385	0.3345	385	0.00457
384.5	1.28272	384.5	1.15932	384.5	1.07185	384.5	0.95032	384.5	0.49328	384.5	0.33708	384.5	0.0042
384	1.2855	384	1.1623	384	1.07652	384	0.95597	384	0.49632	384	0.33961	384	0.00368
383.5	1.28788	383.5	1.16607	383.5	1.08084	383.5	0.96196	383.5	0.49944	383.5	0.34225	383.5	0.00362
383	1.28929	383	1.16984	383	1.08503	383	0.96779	383	0.50227	383	0.34495	383	0.00362
382.5	1.28982	382.5	1.1743	382.5	1.08868	382.5	0.97372	382.5	0.50571	382.5	0.34786	382.5	0.00373
382	1.29004	382	1.17843	382	1.09183	382	0.97915	382	0.50888	382	0.35086	382	0.00389
381.5	1.29035	381.5	1.18208	381.5	1.09497	381.5	0.9844	381.5	0.51202	381.5	0.35381	381.5	0.00403
381	1.28999	381	1.18645	381	1.09802	381	0.99027	381	0.51538	381	0.35703	381	0.00448
380.5	1.28912	380.5	1.18976	380.5	1.10026	380.5	0.99493	380.5	0.51832	380.5	0.36002	380.5	0.00459
380	1.28821	380	1.1935	380	1.10178	380	0.9999	380	0.52097	380	0.36293	380	0.00493
379.5	1.28778	379.5	1.19696	379.5	1.1035	379.5	1.00536	379.5	0.52415	379.5	0.36607	379.5	0.00513
379	1.28724	379	1.20073	379	1.10463	379	1.01059	379	0.52672	379	0.36867	379	0.00549
378.5	1.28672	378.5	1.20401	378.5	1.10604	378.5	1.01514	378.5	0.52913	378.5	0.37097	378.5	0.00565
378	1.28634	378	1.20684	378	1.10739	378	1.02049	378	0.5317	378	0.37327	378	0.00552
377.5	1.28691	377.5	1.20936	377.5	1.10848	377.5	1.02505	377.5	0.53424	377.5	0.37545	377.5	0.00524
377	1.28807	377	1.21239	377	1.11055	377	1.02961	377	0.53646	377	0.37742	377	0.00532
376.5	1.28851	376.5	1.21443	376.5	1.11205	376.5	1.03291	376.5	0.53817	376.5	0.37876	376.5	0.00513
376	1.28998	376	1.21678	376	1.11427	376	1.03633	376	0.53973	376	0.3803	376	0.00506
375.5	1.29184	375.5	1.21829	375.5	1.11646	375.5	1.03975	375.5	0.54156	375.5	0.38158	375.5	0.00525
375	1.29443	375	1.21991	375	1.11843	375	1.04221	375	0.54353	375	0.38273	375	0.00573
374.5	1.29574	374.5	1.22114	374.5	1.12043	374.5	1.04395	374.5	0.54426	374.5	0.38285	374.5	0.00558
374	1.29741	374	1.22323	374	1.12193	374	1.04533	374	0.54502	374	0.38295	374	0.00565
373.5	1.29848	373.5	1.22465	373.5	1.12275	373.5	1.04634	373.5	0.54547	373.5	0.38297	373.5	0.00564
373	1.29811	373	1.22619	373	1.12415	373	1.04772	373	0.54631	373	0.38366	373	0.00588
372.5	1.29787	372.5	1.2273	372.5	1.12456	372.5	1.04836	372.5	0.54698	372.5	0.38417	372.5	0.00621
372	1.29716	372	1.22853	372	1.12609	372	1.04913	372	0.54742	372	0.38477	372	0.00653
371.5	1.29707	371.5	1.2295	371.5	1.12724	371.5	1.04933	371.5	0.54784	371.5	0.38526	371.5	0.00663
371	1.29762	371	1.2306	371	1.12761	371	1.0492	371	0.54822	371	0.38549	371	0.00681
370.5	1.29707	370.5	1.23058	370.5	1.12804	370.5	1.04934	370.5	0.54837	370.5	0.38581	370.5	0.00679
370	1.29781	370	1.23065	370	1.12757	370	1.0487	370	0.54902	370	0.38615	370	0.00669
369.5	1.29811	369.5	1.23166	369.5	1.12711	369.5	1.04805	369.5	0.5488	369.5	0.38638	369.5	0.00685
369	1.29803	369	1.23187	369	1.12657	369	1.04689	369	0.5483	369	0.38647	369	0.0069
368.5	1.29866	368.5	1.23312	368.5	1.12577	368.5	1.046	368.5	0.54835	368.5	0.38663	368.5	0.00686
368	1.29825	368	1.23295	368	1.12392	368	1.04459	368	0.54753	368	0.38627	368	0.00652
367.5	1.29939	367.5	1.23241	367.5	1.12265	367.5	1.04309	367.5	0.54699	367.5	0.38608	367.5	0.00664
367	1.29909	367	1.2321	367	1.12251	367	1.04167	367	0.54655	367	0.3855	367	0.00685
366.5	1.29905	366.5	1.23088	366.5	1.12099	366.5	1.03952	366.5	0.54533	366.5	0.38471	366.5	0.0066
366	1.29872	366	1.2311	366	1.11895	366	1.03758	366	0.5438	366	0.38374	366	0.00659
365.5	1.2987	365.5	1.23068	365.5	1.11732	365.5	1.03523	365.5	0.54267	365.5	0.38294	365.5	0.00685
365	1.29807	365	1.22994	365	1.11454	365	1.03271	365	0.5405	365	0.3814	365	0.00697
364.5	1.29712	364.5	1.22948	364.5	1.11248	364.5	1.02965	364.5	0.539	364.5	0.38032	364.5	0.00723
364	1.29554	364	1.22835	364	1.11034	364	1.02692	364	0.53765	364	0.3788	364	0.00731
363.5	1.29456	363.5	1.2273	363.5	1.10787	363.5	1.02351	363.5	0.53603	363.5	0.37696	363.5	0.007
363	1.29352	363	1.22594	363	1.10573	363	1.02053	363	0.534	363	0.37515	363	0.00707
362.5	1.29205	362.5	1.22439	362.5	1.10271	362.5	1.01701	362.5	0.53231	362.5	0.37385	362.5	0.00702
362	1.29139	362	1.22269	362	1.09986	362	1.01286	362	0.53065	362	0.3723	362	0.00698
361.5	1.29056	361.5	1.221	361.5	1.0973	361.5	1.00853	361.5	0.5291	361.5	0.37104	361.5	0.00672
361	1.2899	361	1.219	361	1.09484	361	1.00522	361	0.52764	361	0.36937	361	0.00664
360.5	1.28859	360.5	1.21766	360.5	1.09188	360.5	1.00106	360.5	0.52544	360.5	0.3676	360.5	0.00637
360	1.28871	360	1.21684	360	1.08793	360	0.99641	360	0.52354	360	0.36592	360	0.00644
359.5	1.28796	359.5	1.21561	359.5	1.0841	359.5	0.99196	359.5	0.52134	359.5	0.36392	359.5	0.00618
359	1.28763	359	1.21356	359	1.08116	359	0.98747	359	0.51905	359	0.36229	359	0.00632
358.5	1.28822	358.5	1.21213	358.5	1.07771	358.5	0.98248	358.5	0.51657	358.5	0.36018	358.5	0.00666
358	1.28707	358	1.20974	358	1.07403	358	0.97791	358	0.51355	358	0.35848	358	0.00687
357.5	1.28715	357.5	1.20707	357.5	1.07096	357.5	0.97381	357.5	0.51091	357.5	0.35682	357.5	0.00726
357	1.28705	357	1.20465	357	1.06754	357	0.96917	357	0.50847	357	0.35491	357	0.00773
356.5	1.28618	356.5	1.20202	356.5	1.06469	356.5	0.96506	356.5	0.5056	356.5	0.35325	356.5	0.00789
356	1.2864	356	1.19942	356	1.0608	356	0.96045	356	0.50358	356	0.35093	356	0.00785
355.5	1.28582	355.5	1.19546	355.5	1.05675	355.5	0.955	355.5	0.50047	355.5	0.34903	355.5	0.00815
355	1.28535	355	1.19287	355	1.05379	355	0.95001	355	0.49801	355	0.34721	355	0.00835
354.5	1.28451	354.5	1.19054	354.5	1.05021	354.5	0.94443	354.5	0.4957	354.5	0.34518	354.5	0.00839
354	1.28293	354	1.18722	354	1.04596	354	0.93893	354	0.49311	354	0.34295	354	0.00826
353.5	1.28189	353.5	1.18409	353.5	1.04154	353.5	0.93308	353.5	0.49015	353.5	0.34027	353.5	0.00846
353	1.28112	353	1.1816	353	1.03826	353	0.92754	353	0.48792	353	0.33822	353	0.00873
352.5	1.27991	352.5	1.17881	352.5	1.03427	352.5	0.92221	352.5	0.48562	352.5	0.33598	352.5	0.00842
352	1.27861	352	1.17742	352	1.0307	352	0.91683	352	0.48283	352	0.33353	352	0.00856
351.5	1.27802	351.5	1.17548	351.5	1.0278	351.5	0.91139	351.5	0.48028	351.5	0.33075	351.5	0.00894
351	1.277	351	1.17282	351	1.02363	351	0.90617	351	0.47745	351	0.32804	351	0.00922
350.5	1.27595	350.5	1.17151	350.5	1.02017	350.5	0.90003	350.5	0.47427	350.5	0.32518	350.5	0.00957
350	1.27438	350	1.16961	350	1.01671	350	0.89348	350	0.47106	350	0.32203	350	0.0099
349.5	1.27225	349.5	1.16796	349.5	1.01316	349.5	0.88689	349.5	0.46723	349.5	0.31858	349.5	0.00984
349	1.27085	349	1.16445	349	1.01016	349	0.88097	349	0.46343	349	0.31515	349	0.00999
348.5	1.2692	348.5	1.16181	348.5	1.00628	348.5	0.87553	348.5	0.46021	348.5	0.31284	348.5	0.01033
348	1.26818	348	1.15926	348	1.00263	348	0.8692	348	0.4574	348	0.31066	348	0.01087
347.5	1.26538	347.5	1.15736	347.5	0.99926	347.5	0.86274	347.5	0.45413	347.5	0.30842	347.5	0.01098
347	1.26471	347	1.15361	347	0.99661	347	0.85768	347	0.45157	347	0.30639	347	0.01121
346.5	1.26239	346.5	1.14876	346.5	0.99229	346.5	0.85183	346.5	0.44866	346.5	0.30466	346.5	0.01142
346	1.26161	346	1.14616	346	0.98857	346	0.84611	346	0.44671	346	0.30319	346	0.01166
345.5	1.26188	345.5	1.14566	345.5	0.98509	345.5	0.84114	345.5	0.44502	345.5	0.30134	345.5	0.01161
345	1.26272	345	1.14567	345	0.98158	345	0.836	345	0.44302	345	0.29948	345	0.0118
344.5	1.26387	344.5	1.14601	344.5	0.97819	344.5	0.83151	344.5	0.44084	344.5	0.29764	344.5	0.01189
344	1.26376	344	1.14497	344	0.97448	344	0.82684	344	0.43858	344	0.29567	344	0.01165
343.5	1.26387	343.5	1.14294	343.5	0.97162	343.5	0.82256	343.5	0.43689	343.5	0.29433	343.5	0.01197
343	1.26318	343	1.13979	343	0.96867	343	0.81819	343	0.4351	343	0.2927	343	0.0121
342.5	1.26216	342.5	1.13636	342.5	0.96596	342.5	0.8139	342.5	0.43287	342.5	0.29081	342.5	0.01181
342	1.26071	342	1.13045	342	0.96206	342	0.8089	342	0.43098	342	0.28858	342	0.01142
341.5	1.25846	341.5	1.12298	341.5	0.95843	341.5	0.8037	341.5	0.42838	341.5	0.28731	341.5	0.01127
341	1.25509	341	1.11673	341	0.95634	341	0.79961	341	0.42642	341	0.28587	341	0.01087
340.5	1.2506	340.5	1.10854	340.5	0.95403	340.5	0.79429	340.5	0.42408	340.5	0.28404	340.5	0.01054
340	1.24705	340	1.10054	340	0.95128	340	0.78945	340	0.42177	340	0.28241	340	0.01045
339.5	1.24267	339.5	1.09199	339.5	0.94776	339.5	0.78387	339.5	0.41873	339.5	0.28045	339.5	0.00985
339	1.23896	339	1.08387	339	0.94577	339	0.77934	339	0.41654	339	0.27946	339	0.00976
338.5	1.23475	338.5	1.07619	338.5	0.9424	338.5	0.77434	338.5	0.41422	338.5	0.2781	338.5	0.00931
338	1.23209	338	1.0705	338	0.93987	338	0.77075	338	0.41254	338	0.27746	338	0.00949
337.5	1.23024	337.5	1.06507	337.5	0.93802	337.5	0.76806	337.5	0.41133	337.5	0.27669	337.5	0.00992
337	1.22843	337	1.0606	337	0.93588	337	0.76532	337	0.41027	337	0.2762	337	0.01029
336.5	1.22821	336.5	1.05868	336.5	0.93367	336.5	0.76255	336.5	0.40929	336.5	0.27574	336.5	0.01058
336	1.22771	336	1.05731	336	0.93146	336	0.76002	336	0.4082	336	0.2751	336	0.01099
335.5	1.2278	335.5	1.0572	335.5	0.92939	335.5	0.75797	335.5	0.40698	335.5	0.27405	335.5	0.01087
335	1.22812	335	1.05688	335	0.92829	335	0.75695	335	0.40623	335	0.27317	335	0.01099
334.5	1.22896	334.5	1.05774	334.5	0.92653	334.5	0.75576	334.5	0.40563	334.5	0.27228	334.5	0.01113
334	1.23009	334	1.05903	334	0.92556	334	0.75405	334	0.40515	334	0.27171	334	0.01154
333.5	1.22995	333.5	1.05939	333.5	0.92471	333.5	0.7524	333.5	0.40426	333.5	0.27063	333.5	0.0116
333	1.23127	333	1.05768	333	0.924	333	0.751	333	0.40362	333	0.26997	333	0.01192
332.5	1.23032	332.5	1.05458	332.5	0.92246	332.5	0.74949	332.5	0.40244	332.5	0.26949	332.5	0.01216
332	1.23063	332	1.05284	332	0.92178	332	0.74782	332	0.40198	332	0.26938	332	0.01226
331.5	1.23116	331.5	1.05201	331.5	0.92112	331.5	0.74654	331.5	0.40147	331.5	0.26915	331.5	0.01239
331	1.23166	331	1.05086	331	0.92049	331	0.74487	331	0.40137	331	0.26917	331	0.01272
330.5	1.23289	330.5	1.05027	330.5	0.92046	330.5	0.74423	330.5	0.40118	330.5	0.2692	330.5	0.01289
330	1.23231	330	1.04934	330	0.92012	330	0.74351	330	0.40061	330	0.26934	330	0.01287
329.5	1.23182	329.5	1.04904	329.5	0.92029	329.5	0.74309	329.5	0.40067	329.5	0.26994	329.5	0.0135
329	1.23276	329	1.04797	329	0.92093	329	0.74273	329	0.40048	329	0.27025	329	0.01414
328.5	1.23298	328.5	1.04782	328.5	0.92091	328.5	0.74256	328.5	0.40062	328.5	0.27015	328.5	0.01417
328	1.23308	328	1.04694	328	0.92046	328	0.74182	328	0.40058	328	0.26982	328	0.01411
327.5	1.2336	327.5	1.04681	327.5	0.92105	327.5	0.74202	327.5	0.40079	327.5	0.27019	327.5	0.01427
327	1.23324	327	1.04706	327	0.92229	327	0.74252	327	0.4015	327	0.27028	327	0.01411
326.5	1.23324	326.5	1.04765	326.5	0.92343	326.5	0.74201	326.5	0.40174	326.5	0.27004	326.5	0.01402
326	1.23344	326	1.04823	326	0.92405	326	0.74234	326	0.402	326	0.26992	326	0.01389
325.5	1.23346	325.5	1.04854	325.5	0.92494	325.5	0.74245	325.5	0.40203	325.5	0.26926	325.5	0.01327
325	1.23304	325	1.04927	325	0.92619	325	0.74254	325	0.40165	325	0.26888	325	0.01325
324.5	1.23398	324.5	1.0502	324.5	0.92563	324.5	0.74214	324.5	0.40163	324.5	0.26835	324.5	0.01323
324	1.23541	324	1.05121	324	0.92671	324	0.74294	324	0.40216	324	0.26852	324	0.01333
323.5	1.2366	323.5	1.05191	323.5	0.92777	323.5	0.74328	323.5	0.40222	323.5	0.26811	323.5	0.01349
323	1.23748	323	1.05232	323	0.92864	323	0.74346	323	0.40282	323	0.26851	323	0.01374
322.5	1.24	322.5	1.05358	322.5	0.92942	322.5	0.74391	322.5	0.40362	322.5	0.26934	322.5	0.01421
322	1.24109	322	1.05428	322	0.93013	322	0.7439	322	0.40373	322	0.26988	322	0.01426
321.5	1.24388	321.5	1.05628	321.5	0.93087	321.5	0.74476	321.5	0.40465	321.5	0.2709	321.5	0.0147
321	1.2451	321	1.05758	321	0.93221	321	0.74613	321	0.40544	321	0.27202	321	0.01498
320.5	1.24604	320.5	1.05895	320.5	0.93329	320.5	0.74629	320.5	0.40619	320.5	0.27277	320.5	0.01509
320	1.24672	320	1.06049	320	0.93421	320	0.7469	320	0.4067	320	0.27388	320	0.01551
319.5	1.24673	319.5	1.06108	319.5	0.93538	319.5	0.74764	319.5	0.40748	319.5	0.27441	319.5	0.0156
319	1.24721	319	1.06195	319	0.93593	319	0.74861	319	0.40761	319	0.27446	319	0.01592
318.5	1.24751	318.5	1.0621	318.5	0.93668	318.5	0.75012	318.5	0.40786	318.5	0.27491	318.5	0.01628
318	1.24761	318	1.06225	318	0.93748	318	0.75086	318	0.40803	318	0.27507	318	0.01597
317.5	1.24687	317.5	1.06225	317.5	0.93822	317.5	0.75144	317.5	0.40783	317.5	0.27497	317.5	0.01591
317	1.24774	317	1.06258	317	0.93894	317	0.75199	317	0.40845	317	0.27465	317	0.0161
316.5	1.24812	316.5	1.06387	316.5	0.93996	316.5	0.75287	316.5	0.40886	316.5	0.2745	316.5	0.016
316	1.24785	316	1.06472	316	0.94083	316	0.75381	316	0.40864	316	0.27453	316	0.01586
315.5	1.24891	315.5	1.06553	315.5	0.94198	315.5	0.75432	315.5	0.40882	315.5	0.2747	315.5	0.0163
315	1.25001	315	1.0659	315	0.94299	315	0.75478	315	0.40874	315	0.27467	315	0.01654
314.5	1.25054	314.5	1.06695	314.5	0.9436	314.5	0.75563	314.5	0.40899	314.5	0.27484	314.5	0.01656
314	1.25159	314	1.06732	314	0.94446	314	0.75579	314	0.40918	314	0.27502	314	0.01678
313.5	1.25312	313.5	1.06847	313.5	0.94546	313.5	0.75618	313.5	0.40959	313.5	0.27558	313.5	0.01698
313	1.25397	313	1.06927	313	0.94604	313	0.75617	313	0.40995	313	0.27605	313	0.01703
312.5	1.25449	312.5	1.07014	312.5	0.94654	312.5	0.75608	312.5	0.40986	312.5	0.27611	312.5	0.01718
312	1.25378	312	1.07044	312	0.94733	312	0.75604	312	0.40954	312	0.27619	312	0.01703
311.5	1.25323	311.5	1.07074	311.5	0.94808	311.5	0.75564	311.5	0.40917	311.5	0.27612	311.5	0.01723
311	1.25314	311	1.07124	311	0.94815	311	0.75486	311	0.40865	311	0.27614	311	0.01717
310.5	1.25331	310.5	1.07136	310.5	0.9481	310.5	0.75453	310.5	0.40855	310.5	0.27619	310.5	0.01735
310	1.25372	310	1.07168	310	0.94824	310	0.75388	310	0.40808	310	0.27593	310	0.01743
309.5	1.25412	309.5	1.07232	309.5	0.94786	309.5	0.75319	309.5	0.40737	309.5	0.27524	309.5	0.01775
309	1.2535	309	1.07156	309	0.94703	309	0.75264	309	0.40662	309	0.27468	309	0.01823
308.5	1.25318	308.5	1.07136	308.5	0.94598	308.5	0.75083	308.5	0.40577	308.5	0.2737	308.5	0.01825
308	1.2531	308	1.07118	308	0.94457	308	0.74883	308	0.40475	308	0.27259	308	0.0185
307.5	1.25419	307.5	1.07147	307.5	0.94254	307.5	0.74739	307.5	0.40407	307.5	0.27146	307.5	0.01897
307	1.25465	307	1.0712	307	0.94093	307	0.74585	307	0.40306	307	0.27091	307	0.01903
306.5	1.25503	306.5	1.07132	306.5	0.93949	306.5	0.74347	306.5	0.40221	306.5	0.27044	306.5	0.01938
306	1.25574	306	1.07141	306	0.93815	306	0.74139	306	0.40115	306	0.27005	306	0.01983
305.5	1.2563	305.5	1.07134	305.5	0.93743	305.5	0.73912	305.5	0.40018	305.5	0.26946	305.5	0.02015
305	1.25702	305	1.0714	305	0.93617	305	0.73712	305	0.39896	305	0.26879	305	0.0207
304.5	1.25748	304.5	1.07073	304.5	0.93532	304.5	0.73501	304.5	0.39784	304.5	0.26848	304.5	0.02105
304	1.25741	304	1.07047	304	0.93439	304	0.7326	304	0.39649	304	0.26795	304	0.0211
303.5	1.2569	303.5	1.06978	303.5	0.93328	303.5	0.73023	303.5	0.39485	303.5	0.26717	303.5	0.02147
303	1.25725	303	1.06957	303	0.93225	303	0.72814	303	0.3937	303	0.26632	303	0.02172
302.5	1.25699	302.5	1.06948	302.5	0.93131	302.5	0.7259	302.5	0.39255	302.5	0.26573	302.5	0.02185
302	1.2571	302	1.06891	302	0.93045	302	0.72389	302	0.39118	302	0.26495	302	0.02194
301.5	1.25738	301.5	1.06784	301.5	0.92984	301.5	0.72188	301.5	0.38997	301.5	0.26421	301.5	0.02213
301	1.25701	301	1.06734	301	0.92903	301	0.72011	301	0.38886	301	0.26323	301	0.02202
300.5	1.25744	300.5	1.06666	300.5	0.92847	300.5	0.71869	300.5	0.38802	300.5	0.2627	300.5	0.022
300	1.25804	300	1.06606	300	0.92771	300	0.71726	300	0.38739	300	0.26215	300	0.02175

## Sheet: F2k
entry	V (1a, mL)	V (Zr-PZDB, mL)	X (1a)	A (370 nm)	ΔA (370 nm)	X (1a) * ΔA
1	2	0	1	0.00669	0	0
2	1.75	0.25	0.875	0.38615	0.37946	0.304
3	1.5	0.5	0.75	0.54902	0.54233	0.363
4	1	1	0.5	1.0487	1.04201	0.521
5	0.5	1.5	0.25	1.12757	1.12088	0.381
6	0.25	1.75	0.125	1.23065	1.22396	0.245
7	0	2	0	1.29781	1.29112	0

## Sheet: F5a
	4a		Zr-PZDB		Mixture
Wavelength (nm)	Absorbance (a.u.)	Wavelength (nm)	Absorbance (a.u.)	Wavelength (nm)	Absorbance (a.u.)
600	0.00485	600	0.01299	600	0.01872
599.5	0.00522	599.5	0.01318	599.5	0.01899
599	0.00567	599	0.0131	599	0.01913
598.5	0.00605	598.5	0.01324	598.5	0.01939
598	0.00602	598	0.0132	598	0.01936
597.5	0.00614	597.5	0.01348	597.5	0.01956
597	0.00641	597	0.01381	597	0.01953
596.5	0.00625	596.5	0.01381	596.5	0.0194
596	0.00617	596	0.01352	596	0.0192
595.5	0.00602	595.5	0.01321	595.5	0.01919
595	0.00599	595	0.01305	595	0.01922
594.5	0.00588	594.5	0.01296	594.5	0.0193
594	0.00612	594	0.01334	594	0.01977
593.5	0.00618	593.5	0.01364	593.5	0.02003
593	0.00589	593	0.01358	593	0.01992
592.5	0.00605	592.5	0.01412	592.5	0.02005
592	0.00624	592	0.01422	592	0.01984
591.5	0.0063	591.5	0.01436	591.5	0.01968
591	0.00587	591	0.01407	591	0.01937
590.5	0.00585	590.5	0.01412	590.5	0.0196
590	0.00606	590	0.01402	590	0.01971
589.5	0.00598	589.5	0.01396	589.5	0.01994
589	0.00586	589	0.01406	589	0.01995
588.5	0.00574	588.5	0.01403	588.5	0.01994
588	0.00578	588	0.0138	588	0.01979
587.5	0.00601	587.5	0.01357	587.5	0.01977
587	0.00634	587	0.01376	587	0.01998
586.5	0.00663	586.5	0.01394	586.5	0.02007
586	0.00638	586	0.01394	586	0.02024
585.5	0.0066	585.5	0.01436	585.5	0.02069
585	0.00684	585	0.01452	585	0.021
584.5	0.00705	584.5	0.01486	584.5	0.02122
584	0.00701	584	0.01489	584	0.02147
583.5	0.00728	583.5	0.01536	583.5	0.0218
583	0.00719	583	0.01534	583	0.02184
582.5	0.00704	582.5	0.01501	582.5	0.02161
582	0.0069	582	0.01479	582	0.02158
581.5	0.0067	581.5	0.01465	581.5	0.02134
581	0.00641	581	0.01465	581	0.02134
580.5	0.00633	580.5	0.01469	580.5	0.0213
580	0.00619	580	0.01477	580	0.02118
579.5	0.00619	579.5	0.01482	579.5	0.02098
579	0.00614	579	0.01483	579	0.02106
578.5	0.00617	578.5	0.01488	578.5	0.02131
578	0.00614	578	0.01472	578	0.0215
577.5	0.00614	577.5	0.01488	577.5	0.02156
577	0.00622	577	0.01475	577	0.02164
576.5	0.00655	576.5	0.01476	576.5	0.02154
576	0.00648	576	0.01475	576	0.02135
575.5	0.00639	575.5	0.01459	575.5	0.02115
575	0.00634	575	0.01457	575	0.02123
574.5	0.00647	574.5	0.01471	574.5	0.02133
574	0.00638	574	0.01493	574	0.02163
573.5	0.00641	573.5	0.01513	573.5	0.02165
573	0.00618	573	0.01532	573	0.02162
572.5	0.00597	572.5	0.01564	572.5	0.02178
572	0.00599	572	0.01603	572	0.02193
571.5	0.00609	571.5	0.01595	571.5	0.02202
571	0.00607	571	0.0156	571	0.02193
570.5	0.00609	570.5	0.01559	570.5	0.022
570	0.00606	570	0.01562	570	0.02207
569.5	0.00619	569.5	0.01567	569.5	0.02213
569	0.00612	569	0.0155	569	0.02194
568.5	0.00618	568.5	0.0154	568.5	0.02179
568	0.00621	568	0.0156	568	0.02194
567.5	0.00657	567.5	0.01597	567.5	0.02258
567	0.00697	567	0.01638	567	0.02323
566.5	0.00744	566.5	0.0167	566.5	0.02367
566	0.00743	566	0.01675	566	0.02355
565.5	0.00724	565.5	0.01676	565.5	0.02346
565	0.00723	565	0.01685	565	0.02348
564.5	0.00695	564.5	0.01667	564.5	0.0234
564	0.00646	564	0.01639	564	0.02319
563.5	0.00621	563.5	0.0161	563.5	0.02315
563	0.00598	563	0.01586	563	0.02315
562.5	0.00601	562.5	0.01626	562.5	0.02364
562	0.00601	562	0.01636	562	0.02391
561.5	0.00632	561.5	0.01651	561.5	0.024
561	0.00642	561	0.01665	561	0.02397
560.5	0.00637	560.5	0.01674	560.5	0.02383
560	0.00651	560	0.01679	560	0.02379
559.5	0.00671	559.5	0.01693	559.5	0.02412
559	0.00651	559	0.01707	559	0.02415
558.5	0.00622	558.5	0.01722	558.5	0.02429
558	0.00623	558	0.01738	558	0.02436
557.5	0.00596	557.5	0.01741	557.5	0.02456
557	0.00598	557	0.01748	557	0.02485
556.5	0.00617	556.5	0.0174	556.5	0.02486
556	0.0063	556	0.01712	556	0.0247
555.5	0.00641	555.5	0.01731	555.5	0.02471
555	0.00635	555	0.01744	555	0.02451
554.5	0.00642	554.5	0.01763	554.5	0.02482
554	0.00641	554	0.01781	554	0.02508
553.5	0.00604	553.5	0.01802	553.5	0.0249
553	0.00602	553	0.01818	553	0.02484
552.5	0.00621	552.5	0.01825	552.5	0.02522
552	0.00622	552	0.01827	552	0.02546
551.5	0.00654	551.5	0.01829	551.5	0.02583
551	0.00681	551	0.01845	551	0.02581
550.5	0.0066	550.5	0.01855	550.5	0.02583
550	0.00635	550	0.01867	550	0.02608
549.5	0.00636	549.5	0.01895	549.5	0.02641
549	0.00612	549	0.01914	549	0.02651
548.5	0.00597	548.5	0.01923	548.5	0.02659
548	0.00598	548	0.01939	548	0.02656
547.5	0.00617	547.5	0.01973	547.5	0.02694
547	0.00636	547	0.01972	547	0.02729
546.5	0.00637	546.5	0.0197	546.5	0.02744
546	0.00652	546	0.01967	546	0.0275
545.5	0.00672	545.5	0.01972	545.5	0.02788
545	0.00655	545	0.0197	545	0.02803
544.5	0.00649	544.5	0.01971	544.5	0.02833
544	0.00645	544	0.0199	544	0.02853
543.5	0.0064	543.5	0.02015	543.5	0.02875
543	0.00646	543	0.02064	543	0.0291
542.5	0.00678	542.5	0.02119	542.5	0.02976
542	0.00697	542	0.02167	542	0.03036
541.5	0.00702	541.5	0.02184	541.5	0.03084
541	0.00704	541	0.02159	541	0.03124
540.5	0.00706	540.5	0.02153	540.5	0.03161
540	0.00685	540	0.02128	540	0.03187
539.5	0.00668	539.5	0.02123	539.5	0.03215
539	0.00647	539	0.02123	539	0.03228
538.5	0.00649	538.5	0.0215	538.5	0.03247
538	0.00647	538	0.02178	538	0.03266
537.5	0.00641	537.5	0.02214	537.5	0.0329
537	0.00639	537	0.02247	537	0.03304
536.5	0.0064	536.5	0.02279	536.5	0.03332
536	0.00645	536	0.02304	536	0.03347
535.5	0.0065	535.5	0.02324	535.5	0.03374
535	0.00651	535	0.02331	535	0.03413
534.5	0.00666	534.5	0.02369	534.5	0.03459
534	0.00663	534	0.02394	534	0.03496
533.5	0.00677	533.5	0.02432	533.5	0.03531
533	0.00662	533	0.0244	533	0.03529
532.5	0.0065	532.5	0.02464	532.5	0.03546
532	0.00633	532	0.02482	532	0.0358
531.5	0.00655	531.5	0.02514	531.5	0.03613
531	0.00641	531	0.0251	531	0.0365
530.5	0.00646	530.5	0.02533	530.5	0.03701
530	0.00619	530	0.02561	530	0.03732
529.5	0.00637	529.5	0.0263	529.5	0.03802
529	0.00652	529	0.02671	529	0.03875
528.5	0.00665	528.5	0.02699	528.5	0.03935
528	0.00658	528	0.02696	528	0.03972
527.5	0.00677	527.5	0.02695	527.5	0.0401
527	0.00666	527	0.02693	527	0.04027
526.5	0.0067	526.5	0.02715	526.5	0.04083
526	0.00664	526	0.02735	526	0.0409
525.5	0.00653	525.5	0.02781	525.5	0.0412
525	0.00655	525	0.02845	525	0.0415
524.5	0.00664	524.5	0.02913	524.5	0.04177
524	0.00666	524	0.02945	524	0.0421
523.5	0.00711	523.5	0.02979	523.5	0.04267
523	0.00705	523	0.02992	523	0.04296
522.5	0.0071	522.5	0.03026	522.5	0.04328
522	0.00704	522	0.03035	522	0.04356
521.5	0.00685	521.5	0.0305	521.5	0.04381
521	0.00683	521	0.03082	521	0.04417
520.5	0.00673	520.5	0.0311	520.5	0.04453
520	0.00661	520	0.03146	520	0.04468
519.5	0.00658	519.5	0.03174	519.5	0.04505
519	0.00659	519	0.03183	519	0.04498
518.5	0.00673	518.5	0.032	518.5	0.04539
518	0.00693	518	0.03248	518	0.04584
517.5	0.00684	517.5	0.03288	517.5	0.04622
517	0.0067	517	0.03311	517	0.04653
516.5	0.00683	516.5	0.03373	516.5	0.04706
516	0.00683	516	0.03418	516	0.0476
515.5	0.00686	515.5	0.03477	515.5	0.04819
515	0.00671	515	0.03515	515	0.04862
514.5	0.00656	514.5	0.03547	514.5	0.04898
514	0.0067	514	0.0357	514	0.04918
513.5	0.00687	513.5	0.03591	513.5	0.04965
513	0.00692	513	0.03621	513	0.05021
512.5	0.00708	512.5	0.03654	512.5	0.05075
512	0.00716	512	0.03675	512	0.05111
511.5	0.00716	511.5	0.03695	511.5	0.05134
511	0.00725	511	0.03758	511	0.0517
510.5	0.00705	510.5	0.03804	510.5	0.05187
510	0.00681	510	0.03816	510	0.05188
509.5	0.0067	509.5	0.03842	509.5	0.05211
509	0.00648	509	0.03867	509	0.05242
508.5	0.00671	508.5	0.039	508.5	0.05293
508	0.00692	508	0.03949	508	0.05362
507.5	0.00704	507.5	0.04008	507.5	0.05422
507	0.00707	507	0.04057	507	0.05471
506.5	0.00728	506.5	0.04132	506.5	0.05523
506	0.00729	506	0.04185	506	0.05556
505.5	0.00746	505.5	0.04223	505.5	0.05578
505	0.00751	505	0.04238	505	0.05612
504.5	0.00721	504.5	0.04234	504.5	0.05602
504	0.00729	504	0.04288	504	0.05642
503.5	0.00727	503.5	0.04336	503.5	0.0567
503	0.00737	503	0.04371	503	0.05702
502.5	0.00736	502.5	0.04382	502.5	0.05729
502	0.00717	502	0.04392	502	0.05751
501.5	0.00727	501.5	0.04404	501.5	0.0578
501	0.00754	501	0.04425	501	0.05835
500.5	0.00773	500.5	0.04467	500.5	0.05878
500	0.00771	500	0.04483	500	0.05941
499.5	0.00756	499.5	0.045	499.5	0.0597
499	0.00721	499	0.04523	499	0.0597
498.5	0.00708	498.5	0.04557	498.5	0.05988
498	0.00698	498	0.04575	498	0.06005
497.5	0.00683	497.5	0.0457	497.5	0.06006
497	0.00687	497	0.04594	497	0.06033
496.5	0.00705	496.5	0.04634	496.5	0.06071
496	0.00746	496	0.04674	496	0.06131
495.5	0.00747	495.5	0.04692	495.5	0.06172
495	0.00739	495	0.0472	495	0.06216
494.5	0.00729	494.5	0.04742	494.5	0.06243
494	0.00726	494	0.04755	494	0.06269
493.5	0.00717	493.5	0.0481	493.5	0.06291
493	0.00712	493	0.0484	493	0.06325
492.5	0.00708	492.5	0.04866	492.5	0.0635
492	0.00691	492	0.04892	492	0.06364
491.5	0.00696	491.5	0.04931	491.5	0.06399
491	0.00685	491	0.04944	491	0.06416
490.5	0.00683	490.5	0.04966	490.5	0.06436
490	0.00683	490	0.04972	490	0.06469
489.5	0.00685	489.5	0.0499	489.5	0.06484
489	0.00721	489	0.05022	489	0.06519
488.5	0.00752	488.5	0.05058	488.5	0.06587
488	0.00766	488	0.05091	488	0.06629
487.5	0.00763	487.5	0.05119	487.5	0.06662
487	0.00769	487	0.05126	487	0.06674
486.5	0.0076	486.5	0.05155	486.5	0.06682
486	0.00749	486	0.05162	486	0.06699
485.5	0.00755	485.5	0.0518	485.5	0.0673
485	0.00732	485	0.05181	485	0.06754
484.5	0.00746	484.5	0.05222	484.5	0.06822
484	0.00784	484	0.05274	484	0.06889
483.5	0.00813	483.5	0.05347	483.5	0.06968
483	0.00836	483	0.0537	483	0.07036
482.5	0.00819	482.5	0.05389	482.5	0.07044
482	0.00796	482	0.05368	482	0.07035
481.5	0.00765	481.5	0.05386	481.5	0.07049
481	0.0077	481	0.05407	481	0.07069
480.5	0.00742	480.5	0.05429	480.5	0.07101
480	0.00748	480	0.05459	480	0.07165
479.5	0.0074	479.5	0.05488	479.5	0.07195
479	0.00757	479	0.05528	479	0.07248
478.5	0.00794	478.5	0.05567	478.5	0.073
478	0.00804	478	0.05578	478	0.07322
477.5	0.00803	477.5	0.05594	477.5	0.07343
477	0.00805	477	0.05623	477	0.07336
476.5	0.00793	476.5	0.05661	476.5	0.07369
476	0.00808	476	0.05687	476	0.07383
475.5	0.00819	475.5	0.05744	475.5	0.07406
475	0.00841	475	0.05751	475	0.07448
474.5	0.00832	474.5	0.05792	474.5	0.07491
474	0.00848	474	0.05844	474	0.07517
473.5	0.00844	473.5	0.0588	473.5	0.07538
473	0.00867	473	0.05942	473	0.07604
472.5	0.00837	472.5	0.05975	472.5	0.07611
472	0.00829	472	0.06015	472	0.07648
471.5	0.00795	471.5	0.06013	471.5	0.07655
471	0.00801	471	0.06019	471	0.07691
470.5	0.00819	470.5	0.06026	470.5	0.07738
470	0.00835	470	0.06056	470	0.07768
469.5	0.0083	469.5	0.06107	469.5	0.07841
469	0.00857	469	0.06138	469	0.07876
468.5	0.0086	468.5	0.06195	468.5	0.0789
468	0.00865	468	0.06228	468	0.07904
467.5	0.00873	467.5	0.06286	467.5	0.07944
467	0.00862	467	0.06313	467	0.0795
466.5	0.00854	466.5	0.06342	466.5	0.07979
466	0.0087	466	0.06381	466	0.08033
465.5	0.00835	465.5	0.06402	465.5	0.08072
465	0.0083	465	0.06447	465	0.08138
464.5	0.0082	464.5	0.06498	464.5	0.08176
464	0.00814	464	0.06538	464	0.08227
463.5	0.00813	463.5	0.06569	463.5	0.08281
463	0.00837	463	0.06624	463	0.08315
462.5	0.00846	462.5	0.06662	462.5	0.08349
462	0.00875	462	0.06691	462	0.08384
461.5	0.00901	461.5	0.06717	461.5	0.08425
461	0.0092	461	0.06767	461	0.08457
460.5	0.00919	460.5	0.06827	460.5	0.08506
460	0.00916	460	0.06855	460	0.08544
459.5	0.00938	459.5	0.06928	459.5	0.08626
459	0.00958	459	0.06986	459	0.087
458.5	0.00928	458.5	0.07017	458.5	0.08778
458	0.00904	458	0.07043	458	0.08815
457.5	0.00942	457.5	0.07115	457.5	0.08875
457	0.00932	457	0.07125	457	0.08906
456.5	0.00916	456.5	0.0713	456.5	0.08923
456	0.00894	456	0.07166	456	0.08975
455.5	0.00892	455.5	0.07188	455.5	0.09044
455	0.00885	455	0.07221	455	0.09112
454.5	0.00876	454.5	0.07233	454.5	0.09173
454	0.00891	454	0.07307	454	0.09289
453.5	0.00894	453.5	0.07399	453.5	0.0938
453	0.00902	453	0.07471	453	0.09459
452.5	0.00947	452.5	0.07534	452.5	0.09524
452	0.00965	452	0.07584	452	0.09593
451.5	0.00985	451.5	0.07622	451.5	0.09671
451	0.00958	451	0.07651	451	0.09714
450.5	0.00972	450.5	0.0771	450.5	0.0981
450	0.0097	450	0.07751	450	0.09914
449.5	0.01007	449.5	0.07812	449.5	0.09969
449	0.0102	449	0.07907	449	0.10072
448.5	0.01025	448.5	0.08013	448.5	0.10214
448	0.01039	448	0.08126	448	0.10353
447.5	0.01019	447.5	0.08186	447.5	0.10425
447	0.00988	447	0.08214	447	0.10505
446.5	0.00967	446.5	0.08269	446.5	0.10561
446	0.00971	446	0.08324	446	0.10656
445.5	0.00984	445.5	0.08365	445.5	0.10732
445	0.00982	445	0.08435	445	0.10817
444.5	0.0104	444.5	0.08524	444.5	0.10917
444	0.01063	444	0.08603	444	0.10993
443.5	0.01028	443.5	0.08685	443.5	0.1109
443	0.00989	443	0.0878	443	0.11227
442.5	0.00995	442.5	0.08887	442.5	0.11335
442	0.01007	442	0.08971	442	0.11437
441.5	0.01005	441.5	0.09012	441.5	0.11524
441	0.01021	441	0.09099	441	0.11658
440.5	0.01019	440.5	0.09204	440.5	0.118
440	0.01001	440	0.09291	440	0.11885
439.5	0.00996	439.5	0.09403	439.5	0.11981
439	0.01016	439	0.09509	439	0.12057
438.5	0.01012	438.5	0.09607	438.5	0.12172
438	0.01019	438	0.09699	438	0.12295
437.5	0.01069	437.5	0.09824	437.5	0.1246
437	0.01142	437	0.099	437	0.12582
436.5	0.01142	436.5	0.09921	436.5	0.12684
436	0.01124	436	0.09985	436	0.12828
435.5	0.01103	435.5	0.10086	435.5	0.12986
435	0.01065	435	0.10189	435	0.13119
434.5	0.01068	434.5	0.10297	434.5	0.13252
434	0.01098	434	0.10448	434	0.13426
433.5	0.011	433.5	0.10603	433.5	0.13583
433	0.01136	433	0.10736	433	0.13742
432.5	0.0116	432.5	0.10841	432.5	0.13914
432	0.01214	432	0.10977	432	0.141
431.5	0.01242	431.5	0.11077	431.5	0.14242
431	0.01232	431	0.11125	431	0.14367
430.5	0.01207	430.5	0.11238	430.5	0.14534
430	0.0119	430	0.11341	430	0.14693
429.5	0.01199	429.5	0.11445	429.5	0.14845
429	0.01194	429	0.11599	429	0.15007
428.5	0.01182	428.5	0.11751	428.5	0.1518
428	0.01161	428	0.11863	428	0.15327
427.5	0.01193	427.5	0.12002	427.5	0.15501
427	0.01241	427	0.12161	427	0.15703
426.5	0.01273	426.5	0.12351	426.5	0.15887
426	0.01305	426	0.12532	426	0.16076
425.5	0.01272	425.5	0.12635	425.5	0.16246
425	0.01238	425	0.12753	425	0.16472
424.5	0.01219	424.5	0.12883	424.5	0.16684
424	0.01214	424	0.13013	424	0.16909
423.5	0.0121	423.5	0.1317	423.5	0.17133
423	0.01222	423	0.13307	423	0.17362
422.5	0.01241	422.5	0.13453	422.5	0.17576
422	0.01275	422	0.13638	422	0.17778
421.5	0.01283	421.5	0.13833	421.5	0.17966
421	0.01301	421	0.14039	421	0.18177
420.5	0.01321	420.5	0.14253	420.5	0.18408
420	0.01347	420	0.1444	420	0.1862
419.5	0.01371	419.5	0.14619	419.5	0.18828
419	0.0136	419	0.1483	419	0.19033
418.5	0.01376	418.5	0.14995	418.5	0.19269
418	0.01348	418	0.15116	418	0.19491
417.5	0.01329	417.5	0.15248	417.5	0.19735
417	0.01323	417	0.15451	417	0.20027
416.5	0.01316	416.5	0.15646	416.5	0.20301
416	0.01322	416	0.15856	416	0.20561
415.5	0.0136	415.5	0.1608	415.5	0.2084
415	0.014	415	0.16293	415	0.21089
414.5	0.01418	414.5	0.16516	414.5	0.21309
414	0.01463	414	0.16768	414	0.21571
413.5	0.0141	413.5	0.16963	413.5	0.21807
413	0.01389	413	0.17171	413	0.22063
412.5	0.01387	412.5	0.1734	412.5	0.2234
412	0.01353	412	0.17517	412	0.22606
411.5	0.0139	411.5	0.17688	411.5	0.22884
411	0.01423	411	0.17873	411	0.23203
410.5	0.01472	410.5	0.18097	410.5	0.23473
410	0.01561	410	0.18438	410	0.23811
409.5	0.01641	409.5	0.18733	409.5	0.24164
409	0.01611	409	0.18993	409	0.24426
408.5	0.01631	408.5	0.1923	408.5	0.24723
408	0.01573	408	0.19422	408	0.24959
407.5	0.01551	407.5	0.19592	407.5	0.25239
407	0.01635	407	0.19811	407	0.25537
406.5	0.01684	406.5	0.19996	406.5	0.25854
406	0.01718	406	0.20205	406	0.26165
405.5	0.01765	405.5	0.20467	405.5	0.2652
405	0.01772	405	0.20765	405	0.26902
404.5	0.01806	404.5	0.21072	404.5	0.27247
404	0.01752	404	0.21316	404	0.27624
403.5	0.01684	403.5	0.21552	403.5	0.27945
403	0.01652	403	0.21831	403	0.2826
402.5	0.01699	402.5	0.22118	402.5	0.28624
402	0.0171	402	0.22377	402	0.28932
401.5	0.01784	401.5	0.22625	401.5	0.29278
401	0.01811	401	0.22901	401	0.29648
400.5	0.01839	400.5	0.23158	400.5	0.30064
400	0.01816	400	0.2342	400	0.30406
399.5	0.01809	399.5	0.23701	399.5	0.30777
399	0.01793	399	0.23943	399	0.31103
398.5	0.0176	398.5	0.24208	398.5	0.31396
398	0.01727	398	0.24484	398	0.31759
397.5	0.01763	397.5	0.24832	397.5	0.32082
397	0.01811	397	0.25155	397	0.32427
396.5	0.0191	396.5	0.25481	396.5	0.32857
396	0.01982	396	0.2583	396	0.33272
395.5	0.02066	395.5	0.26186	395.5	0.33752
395	0.02061	395	0.26432	395	0.34173
394.5	0.02054	394.5	0.26691	394.5	0.34595
394	0.02042	394	0.26976	394	0.34994
393.5	0.0203	393.5	0.27254	393.5	0.35357
393	0.01969	393	0.27513	393	0.357
392.5	0.02018	392.5	0.27816	392.5	0.36127
392	0.02095	392	0.28112	392	0.36567
391.5	0.02167	391.5	0.28446	391.5	0.3699
391	0.02194	391	0.28767	391	0.37458
390.5	0.022	390.5	0.29151	390.5	0.37941
390	0.0216	390	0.29463	390	0.38387
389.5	0.02204	389.5	0.29787	389.5	0.38834
389	0.02219	389	0.30151	389	0.39184
388.5	0.02248	388.5	0.30548	388.5	0.39527
388	0.023	388	0.30899	388	0.39929
387.5	0.024	387.5	0.31236	387.5	0.40364
387	0.02453	387	0.31582	387	0.40824
386.5	0.02457	386.5	0.31877	386.5	0.41263
386	0.02382	386	0.32116	386	0.41669
385.5	0.02372	385.5	0.32414	385.5	0.42159
385	0.02366	385	0.32724	385	0.42636
384.5	0.02403	384.5	0.33078	384.5	0.43103
384	0.02467	384	0.33421	384	0.43568
383.5	0.02522	383.5	0.33813	383.5	0.44038
383	0.02554	383	0.34195	383	0.44519
382.5	0.02559	382.5	0.34566	382.5	0.44948
382	0.02653	382	0.34933	382	0.45423
381.5	0.02661	381.5	0.35256	381.5	0.4587
381	0.02671	381	0.35664	381	0.46444
380.5	0.02728	380.5	0.36109	380.5	0.47021
380	0.02788	380	0.36517	380	0.4761
379.5	0.02876	379.5	0.36987	379.5	0.48163
379	0.02926	379	0.3732	379	0.48624
378.5	0.02941	378.5	0.37621	378.5	0.49083
378	0.02948	378	0.37905	378	0.49533
377.5	0.02984	377.5	0.38186	377.5	0.4989
377	0.02974	377	0.38447	377	0.50346
376.5	0.02944	376.5	0.38676	376.5	0.50777
376	0.02919	376	0.39035	376	0.51336
375.5	0.02764	375.5	0.39391	375.5	0.51833
375	0.02824	375	0.39791	375	0.52322
374.5	0.02881	374.5	0.40138	374.5	0.52739
374	0.02991	374	0.40509	374	0.53205
373.5	0.03062	373.5	0.40877	373.5	0.53681
373	0.03198	373	0.41155	373	0.54157
372.5	0.03303	372.5	0.41472	372.5	0.54534
372	0.03369	372	0.41806	372	0.54928
371.5	0.03391	371.5	0.42197	371.5	0.55357
371	0.03364	371	0.42467	371	0.55835
370.5	0.03398	370.5	0.42781	370.5	0.56315
370	0.03378	370	0.43062	370	0.56845
369.5	0.0344	369.5	0.43392	369.5	0.57328
369	0.0349	369	0.43813	369	0.57912
368.5	0.03487	368.5	0.44188	368.5	0.58491
368	0.03525	368	0.44596	368	0.58916
367.5	0.03637	367.5	0.44994	367.5	0.59351
367	0.03767	367	0.45373	367	0.5981
366.5	0.03838	366.5	0.45742	366.5	0.60346
366	0.03933	366	0.45975	366	0.60859
365.5	0.03996	365.5	0.46133	365.5	0.61307
365	0.04052	365	0.46379	365	0.61844
364.5	0.04176	364.5	0.46785	364.5	0.62374
364	0.04203	364	0.47059	364	0.62876
363.5	0.04246	363.5	0.47302	363.5	0.6335
363	0.04257	363	0.47453	363	0.63772
362.5	0.04364	362.5	0.47732	362.5	0.64199
362	0.04602	362	0.48001	362	0.64803
361.5	0.04839	361.5	0.4825	361.5	0.6538
361	0.04977	361	0.48594	361	0.65893
360.5	0.05124	360.5	0.48934	360.5	0.66353
360	0.05236	360	0.4921	360	0.66707
359.5	0.05389	359.5	0.49635	359.5	0.67182
359	0.05535	359	0.50002	359	0.6769
358.5	0.0564	358.5	0.50353	358.5	0.68101
358	0.05773	358	0.5064	358	0.68636
357.5	0.06019	357.5	0.51019	357.5	0.69288
357	0.06227	357	0.51405	357	0.69974
356.5	0.06473	356.5	0.51682	356.5	0.70814
356	0.06602	356	0.5195	356	0.71442
355.5	0.0667	355.5	0.52194	355.5	0.7188
355	0.06976	355	0.5239	355	0.72366
354.5	0.07269	354.5	0.5252	354.5	0.72833
354	0.07616	354	0.5272	354	0.73287
353.5	0.07954	353.5	0.52918	353.5	0.73854
353	0.08292	353	0.53024	353	0.74388
352.5	0.087	352.5	0.53223	352.5	0.75036
352	0.09074	352	0.53503	352	0.75882
351.5	0.09516	351.5	0.53918	351.5	0.76632
351	0.0993	351	0.5417	351	0.77307
350.5	0.10337	350.5	0.54406	350.5	0.77842
350	0.10915	350	0.54641	350	0.78486
349.5	0.11477	349.5	0.54687	349.5	0.79454
349	0.12023	349	0.54757	349	0.8023
348.5	0.12514	348.5	0.54857	348.5	0.81038
348	0.13153	348	0.54915	348	0.81956
347.5	0.13721	347.5	0.54905	347.5	0.82813
347	0.14451	347	0.55107	347	0.83647
346.5	0.15256	346.5	0.55407	346.5	0.84712
346	0.1611	346	0.55625	346	0.85685
345.5	0.17202	345.5	0.55844	345.5	0.86802
345	0.18262	345	0.56057	345	0.88133
344.5	0.19459	344.5	0.56355	344.5	0.89636
344	0.20603	344	0.5652	344	0.91014
343.5	0.21619	343.5	0.56551	343.5	0.92064
343	0.22918	343	0.56533	343	0.93405
342.5	0.24169	342.5	0.56376	342.5	0.94803
342	0.25671	342	0.56361	342	0.96183
341.5	0.27335	341.5	0.56486	341.5	0.98043
341	0.29214	341	0.56698	341	1.00247
340.5	0.31327	340.5	0.56798	340.5	1.02539
340	0.33507	340	0.56967	340	1.05029
339.5	0.35715	339.5	0.57181	339.5	1.07671
339	0.37798	339	0.57236	339	1.09891
338.5	0.40057	338.5	0.57229	338.5	1.12216
338	0.42226	338	0.57153	338	1.14474
337.5	0.44412	337.5	0.5723	337.5	1.16804
337	0.4659	337	0.57321	337	1.1897
336.5	0.48754	336.5	0.57436	336.5	1.21177
336	0.51082	336	0.57524	336	1.23663
335.5	0.53422	335.5	0.57614	335.5	1.26144
335	0.55879	335	0.57732	335	1.28632
334.5	0.58336	334.5	0.5784	334.5	1.31457
334	0.60774	334	0.57928	334	1.34027
333.5	0.63464	333.5	0.58036	333.5	1.36742
333	0.66068	333	0.58168	333	1.39522
332.5	0.6869	332.5	0.58155	332.5	1.42434
332	0.71259	332	0.58056	332	1.44998
331.5	0.73995	331.5	0.57941	331.5	1.47733
331	0.76915	331	0.57854	331	1.50762
330.5	0.80094	330.5	0.57912	330.5	1.54124
330	0.83305	330	0.58062	330	1.57567
329.5	0.86657	329.5	0.58274	329.5	1.61081
329	0.90115	329	0.58431	329	1.6409
328.5	0.93439	328.5	0.58534	328.5	1.67103
328	0.96642	328	0.5852	328	1.70251
327.5	0.99956	327.5	0.58484	327.5	1.73636
327	1.03053	327	0.58318	327	1.76831
326.5	1.06192	326.5	0.58275	326.5	1.80475
326	1.09232	326	0.58417	326	1.8385
325.5	1.12328	325.5	0.58485	325.5	1.87087
325	1.15096	325	0.58517	325	1.90036
324.5	1.17891	324.5	0.5862	324.5	1.92537
324	1.20559	324	0.58615	324	1.94779
323.5	1.2305	323.5	0.58539	323.5	1.97135
323	1.25075	323	0.58447	323	1.99602
322.5	1.26804	322.5	0.58428	322.5	2.02084
322	1.28428	322	0.58408	322	2.03562
321.5	1.29653	321.5	0.58406	321.5	2.05396
321	1.30735	321	0.58508	321	2.06707
320.5	1.32019	320.5	0.58621	320.5	2.07503
320	1.33103	320	0.58638	320	2.08141
319.5	1.34308	319.5	0.58638	319.5	2.09346
319	1.35329	319	0.58764	319	2.10595
318.5	1.36148	318.5	0.58808	318.5	2.11551
318	1.36575	318	0.58957	318	2.12118
317.5	1.36861	317.5	0.59081	317.5	2.12727
317	1.36921	317	0.59167	317	2.1346
316.5	1.36898	316.5	0.59329	316.5	2.13547
316	1.36759	316	0.59407	316	2.13563
315.5	1.36869	315.5	0.5943	315.5	2.13427
315	1.37018	315	0.59436	315	2.132
314.5	1.37065	314.5	0.5952	314.5	2.1331
314	1.37067	314	0.59733	314	2.12905
313.5	1.37234	313.5	0.60056	313.5	2.1325
313	1.37033	313	0.6029	313	2.13253
312.5	1.36836	312.5	0.60444	312.5	2.12941
312	1.36913	312	0.60642	312	2.13138
311.5	1.372	311.5	0.60758	311.5	2.13682
311	1.37615	311	0.61075	311	2.14135
310.5	1.37849	310.5	0.61213	310.5	2.14688
310	1.38279	310	0.61413	310	2.15297
309.5	1.38553	309.5	0.61773	309.5	2.15698
309	1.38459	309	0.62098	309	2.15763
308.5	1.38458	308.5	0.62358	308.5	2.16029
308	1.38333	308	0.62497	308	2.16837
307.5	1.38215	307.5	0.62702	307.5	2.18024
307	1.38514	307	0.62834	307	2.1845
306.5	1.38896	306.5	0.62989	306.5	2.19654
306	1.39493	306	0.63279	306	2.21266
305.5	1.40408	305.5	0.63615	305.5	2.22119
305	1.41187	305	0.64046	305	2.23159
304.5	1.42493	304.5	0.64434	304.5	2.23883
304	1.43766	304	0.65072	304	2.25075
303.5	1.44889	303.5	0.65542	303.5	2.26427
303	1.46035	303	0.65854	303	2.2712
302.5	1.47615	302.5	0.66179	302.5	2.28616
302	1.49495	302	0.66455	302	2.29648
301.5	1.51872	301.5	0.66831	301.5	2.3157
301	1.54415	301	0.67237	301	2.34363
300.5	1.56775	300.5	0.67742	300.5	2.38379
300	1.59151	300	0.68157	300	2.41888

## Sheet: F5b
	4a		PZDB-H		Mixture
Wavelength (nm)	Absorbance (a.u.)	Wavelength (nm)	Absorbance (a.u.)	Wavelength (nm)	Absorbance (a.u.)
600	0.00485	600	0.03507	600	0.03735
599.5	0.00522	599.5	0.03526	599.5	0.03754
599	0.00567	599	0.03552	599	0.03763
598.5	0.00605	598.5	0.03561	598.5	0.03773
598	0.00602	598	0.03556	598	0.0378
597.5	0.00614	597.5	0.03557	597.5	0.03792
597	0.00641	597	0.03573	597	0.03784
596.5	0.00625	596.5	0.03541	596.5	0.03753
596	0.00617	596	0.03518	596	0.03713
595.5	0.00602	595.5	0.03506	595.5	0.03674
595	0.00599	595	0.03506	595	0.03637
594.5	0.00588	594.5	0.0351	594.5	0.03642
594	0.00612	594	0.03525	594	0.03662
593.5	0.00618	593.5	0.03533	593.5	0.03685
593	0.00589	593	0.03514	593	0.0369
592.5	0.00605	592.5	0.03515	592.5	0.03727
592	0.00624	592	0.03502	592	0.03711
591.5	0.0063	591.5	0.03482	591.5	0.03699
591	0.00587	591	0.03435	591	0.03682
590.5	0.00585	590.5	0.03436	590.5	0.03697
590	0.00606	590	0.03484	590	0.03713
589.5	0.00598	589.5	0.0349	589.5	0.03703
589	0.00586	589	0.03497	589	0.03718
588.5	0.00574	588.5	0.03486	588.5	0.03706
588	0.00578	588	0.03465	588	0.03694
587.5	0.00601	587.5	0.0346	587.5	0.0367
587	0.00634	587	0.03469	587	0.03691
586.5	0.00663	586.5	0.03481	586.5	0.03696
586	0.00638	586	0.03491	586	0.03694
585.5	0.0066	585.5	0.03508	585.5	0.03731
585	0.00684	585	0.03516	585	0.03746
584.5	0.00705	584.5	0.03541	584.5	0.03761
584	0.00701	584	0.0353	584	0.03774
583.5	0.00728	583.5	0.03554	583.5	0.03829
583	0.00719	583	0.03554	583	0.03844
582.5	0.00704	582.5	0.0355	582.5	0.03804
582	0.0069	582	0.03574	582	0.03808
581.5	0.0067	581.5	0.0359	581.5	0.03786
581	0.00641	581	0.03586	581	0.03754
580.5	0.00633	580.5	0.03563	580.5	0.03727
580	0.00619	580	0.03537	580	0.03738
579.5	0.00619	579.5	0.03532	579.5	0.03744
579	0.00614	579	0.03547	579	0.03769
578.5	0.00617	578.5	0.0356	578.5	0.03789
578	0.00614	578	0.03578	578	0.03815
577.5	0.00614	577.5	0.03585	577.5	0.03818
577	0.00622	577	0.03598	577	0.03806
576.5	0.00655	576.5	0.03619	576.5	0.03855
576	0.00648	576	0.0361	576	0.03861
575.5	0.00639	575.5	0.03613	575.5	0.03862
575	0.00634	575	0.03631	575	0.03885
574.5	0.00647	574.5	0.03661	574.5	0.03905
574	0.00638	574	0.03696	574	0.03919
573.5	0.00641	573.5	0.03708	573.5	0.03925
573	0.00618	573	0.03708	573	0.03923
572.5	0.00597	572.5	0.03718	572.5	0.03937
572	0.00599	572	0.03716	572	0.03948
571.5	0.00609	571.5	0.03725	571.5	0.03964
571	0.00607	571	0.03752	571	0.03983
570.5	0.00609	570.5	0.03803	570.5	0.04014
570	0.00606	570	0.03853	570	0.04022
569.5	0.00619	569.5	0.03873	569.5	0.04065
569	0.00612	569	0.03866	569	0.04069
568.5	0.00618	568.5	0.03865	568.5	0.04089
568	0.00621	568	0.03888	568	0.04135
567.5	0.00657	567.5	0.03913	567.5	0.04178
567	0.00697	567	0.03941	567	0.04222
566.5	0.00744	566.5	0.04002	566.5	0.0426
566	0.00743	566	0.04049	566	0.04267
565.5	0.00724	565.5	0.04105	565.5	0.04275
565	0.00723	565	0.0414	565	0.04277
564.5	0.00695	564.5	0.04123	564.5	0.04279
564	0.00646	564	0.04105	564	0.04268
563.5	0.00621	563.5	0.04117	563.5	0.04277
563	0.00598	563	0.0413	563	0.04292
562.5	0.00601	562.5	0.04164	562.5	0.04348
562	0.00601	562	0.04179	562	0.04392
561.5	0.00632	561.5	0.04215	561.5	0.04431
561	0.00642	561	0.04277	561	0.04483
560.5	0.00637	560.5	0.04312	560.5	0.04522
560	0.00651	560	0.04365	560	0.04582
559.5	0.00671	559.5	0.04433	559.5	0.04646
559	0.00651	559	0.04479	559	0.047
558.5	0.00622	558.5	0.04537	558.5	0.04735
558	0.00623	558	0.046	558	0.04773
557.5	0.00596	557.5	0.04638	557.5	0.04813
557	0.00598	557	0.04692	557	0.04868
556.5	0.00617	556.5	0.04754	556.5	0.0492
556	0.0063	556	0.04806	556	0.04967
555.5	0.00641	555.5	0.04881	555.5	0.05034
555	0.00635	555	0.04932	555	0.05091
554.5	0.00642	554.5	0.04993	554.5	0.05165
554	0.00641	554	0.05027	554	0.05228
553.5	0.00604	553.5	0.05041	553.5	0.05287
553	0.00602	553	0.05111	553	0.05366
552.5	0.00621	552.5	0.05175	552.5	0.05416
552	0.00622	552	0.05262	552	0.0548
551.5	0.00654	551.5	0.05363	551.5	0.05553
551	0.00681	551	0.05455	551	0.05638
550.5	0.0066	550.5	0.05541	550.5	0.05713
550	0.00635	550	0.05601	550	0.05799
549.5	0.00636	549.5	0.05708	549.5	0.05902
549	0.00612	549	0.05779	549	0.05996
548.5	0.00597	548.5	0.05874	548.5	0.06112
548	0.00598	548	0.05977	548	0.062
547.5	0.00617	547.5	0.06098	547.5	0.06293
547	0.00636	547	0.06192	547	0.06375
546.5	0.00637	546.5	0.06317	546.5	0.06479
546	0.00652	546	0.06454	546	0.06621
545.5	0.00672	545.5	0.06586	545.5	0.06762
545	0.00655	545	0.06707	545	0.06868
544.5	0.00649	544.5	0.06835	544.5	0.06983
544	0.00645	544	0.06971	544	0.07106
543.5	0.0064	543.5	0.07117	543.5	0.07239
543	0.00646	543	0.07255	543	0.07384
542.5	0.00678	542.5	0.07433	542.5	0.07554
542	0.00697	542	0.0757	542	0.07729
541.5	0.00702	541.5	0.0774	541.5	0.07932
541	0.00704	541	0.07909	541	0.0813
540.5	0.00706	540.5	0.08084	540.5	0.083
540	0.00685	540	0.0822	540	0.08447
539.5	0.00668	539.5	0.08402	539.5	0.08602
539	0.00647	539	0.08585	539	0.08764
538.5	0.00649	538.5	0.08799	538.5	0.08985
538	0.00647	538	0.09021	538	0.09183
537.5	0.00641	537.5	0.09249	537.5	0.09405
537	0.00639	537	0.09458	537	0.09639
536.5	0.0064	536.5	0.09687	536.5	0.09888
536	0.00645	536	0.09938	536	0.10148
535.5	0.0065	535.5	0.10222	535.5	0.10409
535	0.00651	535	0.10484	535	0.10665
534.5	0.00666	534.5	0.10786	534.5	0.10959
534	0.00663	534	0.1109	534	0.1127
533.5	0.00677	533.5	0.1141	533.5	0.11584
533	0.00662	533	0.11693	533	0.11883
532.5	0.0065	532.5	0.1201	532.5	0.12217
532	0.00633	532	0.12349	532	0.12549
531.5	0.00655	531.5	0.12686	531.5	0.12919
531	0.00641	531	0.13055	531	0.13278
530.5	0.00646	530.5	0.13457	530.5	0.13665
530	0.00619	530	0.13851	530	0.14073
529.5	0.00637	529.5	0.14275	529.5	0.14525
529	0.00652	529	0.14701	529	0.1499
528.5	0.00665	528.5	0.15153	528.5	0.15453
528	0.00658	528	0.15592	528	0.15918
527.5	0.00677	527.5	0.16073	527.5	0.16402
527	0.00666	527	0.16553	527	0.16895
526.5	0.0067	526.5	0.17079	526.5	0.17394
526	0.00664	526	0.17575	526	0.1788
525.5	0.00653	525.5	0.18108	525.5	0.18435
525	0.00655	525	0.1869	525	0.19021
524.5	0.00664	524.5	0.19265	524.5	0.19654
524	0.00666	524	0.19873	524	0.20296
523.5	0.00711	523.5	0.20505	523.5	0.20947
523	0.00705	523	0.21157	523	0.21582
522.5	0.0071	522.5	0.21814	522.5	0.22258
522	0.00704	522	0.2248	522	0.22946
521.5	0.00685	521.5	0.23172	521.5	0.23641
521	0.00683	521	0.23876	521	0.24372
520.5	0.00673	520.5	0.24613	520.5	0.25141
520	0.00661	520	0.25364	520	0.25958
519.5	0.00658	519.5	0.26167	519.5	0.26794
519	0.00659	519	0.26943	519	0.27615
518.5	0.00673	518.5	0.27775	518.5	0.28461
518	0.00693	518	0.28643	518	0.29297
517.5	0.00684	517.5	0.29511	517.5	0.30177
517	0.0067	517	0.30407	517	0.31093
516.5	0.00683	516.5	0.31335	516.5	0.32082
516	0.00683	516	0.32302	516	0.33058
515.5	0.00686	515.5	0.33287	515.5	0.34084
515	0.00671	515	0.34297	515	0.35129
514.5	0.00656	514.5	0.35339	514.5	0.36194
514	0.0067	514	0.36385	514	0.37267
513.5	0.00687	513.5	0.37442	513.5	0.38352
513	0.00692	513	0.38522	513	0.39456
512.5	0.00708	512.5	0.39635	512.5	0.40585
512	0.00716	512	0.40751	512	0.41756
511.5	0.00716	511.5	0.41893	511.5	0.4295
511	0.00725	511	0.43066	511	0.44148
510.5	0.00705	510.5	0.44255	510.5	0.45337
510	0.00681	510	0.45428	510	0.46537
509.5	0.0067	509.5	0.46615	509.5	0.47783
509	0.00648	509	0.4781	509	0.49027
508.5	0.00671	508.5	0.49046	508.5	0.50289
508	0.00692	508	0.50309	508	0.5157
507.5	0.00704	507.5	0.51605	507.5	0.52875
507	0.00707	507	0.52909	507	0.54195
506.5	0.00728	506.5	0.54227	506.5	0.55531
506	0.00729	506	0.55532	506	0.5686
505.5	0.00746	505.5	0.56809	505.5	0.58145
505	0.00751	505	0.58075	505	0.59458
504.5	0.00721	504.5	0.59319	504.5	0.60744
504	0.00729	504	0.60586	504	0.6207
503.5	0.00727	503.5	0.61858	503.5	0.63348
503	0.00737	503	0.63102	503	0.64622
502.5	0.00736	502.5	0.64333	502.5	0.65856
502	0.00717	502	0.6549	502	0.6707
501.5	0.00727	501.5	0.6668	501.5	0.68248
501	0.00754	501	0.67834	501	0.69431
500.5	0.00773	500.5	0.68987	500.5	0.70585
500	0.00771	500	0.70101	500	0.71697
499.5	0.00756	499.5	0.71174	499.5	0.72797
499	0.00721	499	0.72223	499	0.73833
498.5	0.00708	498.5	0.73214	498.5	0.74814
498	0.00698	498	0.74148	498	0.75761
497.5	0.00683	497.5	0.75007	497.5	0.76612
497	0.00687	497	0.75885	497	0.775
496.5	0.00705	496.5	0.76725	496.5	0.78343
496	0.00746	496	0.77537	496	0.79157
495.5	0.00747	495.5	0.7832	495.5	0.79929
495	0.00739	495	0.79016	495	0.80642
494.5	0.00729	494.5	0.79695	494.5	0.81299
494	0.00726	494	0.80302	494	0.819
493.5	0.00717	493.5	0.80854	493.5	0.82453
493	0.00712	493	0.81398	493	0.82996
492.5	0.00708	492.5	0.81896	492.5	0.83498
492	0.00691	492	0.82364	492	0.83936
491.5	0.00696	491.5	0.82827	491.5	0.84359
491	0.00685	491	0.83257	491	0.84727
490.5	0.00683	490.5	0.83628	490.5	0.85024
490	0.00683	490	0.83954	490	0.85307
489.5	0.00685	489.5	0.84228	489.5	0.85578
489	0.00721	489	0.84466	489	0.85822
488.5	0.00752	488.5	0.84696	488.5	0.86086
488	0.00766	488	0.8492	488	0.86305
487.5	0.00763	487.5	0.85159	487.5	0.86518
487	0.00769	487	0.85383	487	0.86678
486.5	0.0076	486.5	0.85555	486.5	0.86848
486	0.00749	486	0.85723	486	0.86993
485.5	0.00755	485.5	0.85905	485.5	0.87133
485	0.00732	485	0.86039	485	0.87252
484.5	0.00746	484.5	0.86209	484.5	0.87467
484	0.00784	484	0.86401	484	0.87684
483.5	0.00813	483.5	0.866	483.5	0.87938
483	0.00836	483	0.86834	483	0.88141
482.5	0.00819	482.5	0.87078	482.5	0.88329
482	0.00796	482	0.87315	482	0.88506
481.5	0.00765	481.5	0.87561	481.5	0.88735
481	0.0077	481	0.87831	481	0.88984
480.5	0.00742	480.5	0.88121	480.5	0.89275
480	0.00748	480	0.88459	480	0.89632
479.5	0.0074	479.5	0.88825	479.5	0.90076
479	0.00757	479	0.89248	479	0.90527
478.5	0.00794	478.5	0.8966	478.5	0.9101
478	0.00804	478	0.90075	478	0.91434
477.5	0.00803	477.5	0.90515	477.5	0.91921
477	0.00805	477	0.90993	477	0.92395
476.5	0.00793	476.5	0.91449	476.5	0.9291
476	0.00808	476	0.91954	476	0.93437
475.5	0.00819	475.5	0.92499	475.5	0.94019
475	0.00841	475	0.93078	475	0.94625
474.5	0.00832	474.5	0.93687	474.5	0.95257
474	0.00848	474	0.94303	474	0.95899
473.5	0.00844	473.5	0.94905	473.5	0.96558
473	0.00867	473	0.95514	473	0.97275
472.5	0.00837	472.5	0.96104	472.5	0.97994
472	0.00829	472	0.9676	472	0.98677
471.5	0.00795	471.5	0.97379	471.5	0.99375
471	0.00801	471	0.98054	471	1.00045
470.5	0.00819	470.5	0.98716	470.5	1.00779
470	0.00835	470	0.99375	470	1.01502
469.5	0.0083	469.5	1.00025	469.5	1.02209
469	0.00857	469	1.00672	469	1.02882
468.5	0.0086	468.5	1.01287	468.5	1.03555
468	0.00865	468	1.01879	468	1.04223
467.5	0.00873	467.5	1.02469	467.5	1.04883
467	0.00862	467	1.03022	467	1.05476
466.5	0.00854	466.5	1.03573	466.5	1.06048
466	0.0087	466	1.04135	466	1.06682
465.5	0.00835	465.5	1.04652	465.5	1.07286
465	0.0083	465	1.05149	465	1.07823
464.5	0.0082	464.5	1.05611	464.5	1.08344
464	0.00814	464	1.06081	464	1.088
463.5	0.00813	463.5	1.06488	463.5	1.09231
463	0.00837	463	1.06796	463	1.09608
462.5	0.00846	462.5	1.07079	462.5	1.09948
462	0.00875	462	1.0733	462	1.10247
461.5	0.00901	461.5	1.07569	461.5	1.10482
461	0.0092	461	1.07764	461	1.10673
460.5	0.00919	460.5	1.0789	460.5	1.10846
460	0.00916	460	1.07962	460	1.10959
459.5	0.00938	459.5	1.07987	459.5	1.10988
459	0.00958	459	1.07998	459	1.11011
458.5	0.00928	458.5	1.07942	458.5	1.1093
458	0.00904	458	1.07858	458	1.10786
457.5	0.00942	457.5	1.07702	457.5	1.10637
457	0.00932	457	1.0755	457	1.10432
456.5	0.00916	456.5	1.07312	456.5	1.10157
456	0.00894	456	1.07024	456	1.09839
455.5	0.00892	455.5	1.06658	455.5	1.09503
455	0.00885	455	1.06287	455	1.09186
454.5	0.00876	454.5	1.05932	454.5	1.08817
454	0.00891	454	1.0561	454	1.08471
453.5	0.00894	453.5	1.05279	453.5	1.08098
453	0.00902	453	1.04902	453	1.07722
452.5	0.00947	452.5	1.04505	452.5	1.07279
452	0.00965	452	1.0407	452	1.0691
451.5	0.00985	451.5	1.03673	451.5	1.06564
451	0.00958	451	1.03315	451	1.06177
450.5	0.00972	450.5	1.02954	450.5	1.05811
450	0.0097	450	1.02638	450	1.05436
449.5	0.01007	449.5	1.02294	449.5	1.05101
449	0.0102	449	1.02017	449	1.04743
448.5	0.01025	448.5	1.01721	448.5	1.04428
448	0.01039	448	1.01447	448	1.04134
447.5	0.01019	447.5	1.01176	447.5	1.03858
447	0.00988	447	1.0091	447	1.0369
446.5	0.00967	446.5	1.007	446.5	1.03564
446	0.00971	446	1.0055	446	1.03493
445.5	0.00984	445.5	1.00465	445.5	1.03336
445	0.00982	445	1.00282	445	1.03247
444.5	0.0104	444.5	1.0019	444.5	1.03244
444	0.01063	444	1.00137	444	1.03248
443.5	0.01028	443.5	1.00099	443.5	1.03224
443	0.00989	443	1.0018	443	1.03203
442.5	0.00995	442.5	1.00242	442.5	1.03312
442	0.01007	442	1.00285	442	1.03455
441.5	0.01005	441.5	1.00361	441.5	1.03608
441	0.01021	441	1.0049	441	1.03785
440.5	0.01019	440.5	1.00634	440.5	1.03959
440	0.01001	440	1.00717	440	1.04123
439.5	0.00996	439.5	1.00849	439.5	1.04289
439	0.01016	439	1.01038	439	1.04464
438.5	0.01012	438.5	1.01259	438.5	1.04547
438	0.01019	438	1.01455	438	1.04663
437.5	0.01069	437.5	1.01664	437.5	1.04891
437	0.01142	437	1.01787	437	1.05062
436.5	0.01142	436.5	1.01873	436.5	1.05265
436	0.01124	436	1.01963	436	1.05386
435.5	0.01103	435.5	1.02073	435.5	1.05548
435	0.01065	435	1.02112	435	1.05712
434.5	0.01068	434.5	1.0216	434.5	1.05836
434	0.01098	434	1.0226	434	1.05924
433.5	0.011	433.5	1.02309	433.5	1.05987
433	0.01136	433	1.02294	433	1.06044
432.5	0.0116	432.5	1.0231	432.5	1.06046
432	0.01214	432	1.02287	432	1.06035
431.5	0.01242	431.5	1.0215	431.5	1.05971
431	0.01232	431	1.02072	431	1.05843
430.5	0.01207	430.5	1.01988	430.5	1.05796
430	0.0119	430	1.01842	430	1.05613
429.5	0.01199	429.5	1.01707	429.5	1.05511
429	0.01194	429	1.01526	429	1.05303
428.5	0.01182	428.5	1.01345	428.5	1.05128
428	0.01161	428	1.01122	428	1.04994
427.5	0.01193	427.5	1.0085	427.5	1.04809
427	0.01241	427	1.00636	427	1.04541
426.5	0.01273	426.5	1.00376	426.5	1.04255
426	0.01305	426	1.00141	426	1.04026
425.5	0.01272	425.5	0.99914	425.5	1.03737
425	0.01238	425	0.9966	425	1.03489
424.5	0.01219	424.5	0.99369	424.5	1.03291
424	0.01214	424	0.9914	424	1.03032
423.5	0.0121	423.5	0.989	423.5	1.02896
423	0.01222	423	0.98709	423	1.02721
422.5	0.01241	422.5	0.98503	422.5	1.02552
422	0.01275	422	0.9829	422	1.02342
421.5	0.01283	421.5	0.98103	421.5	1.02103
421	0.01301	421	0.9802	421	1.02065
420.5	0.01321	420.5	0.97865	420.5	1.02012
420	0.01347	420	0.9783	420	1.01984
419.5	0.01371	419.5	0.97806	419.5	1.01937
419	0.0136	419	0.97805	419	1.01913
418.5	0.01376	418.5	0.97887	418.5	1.01922
418	0.01348	418	0.97948	418	1.02015
417.5	0.01329	417.5	0.98043	417.5	1.02144
417	0.01323	417	0.98206	417	1.02278
416.5	0.01316	416.5	0.98376	416.5	1.02561
416	0.01322	416	0.986	416	1.02863
415.5	0.0136	415.5	0.9895	415.5	1.03208
415	0.014	415	0.99291	415	1.03572
414.5	0.01418	414.5	0.99589	414.5	1.03858
414	0.01463	414	0.99992	414	1.04239
413.5	0.0141	413.5	1.0036	413.5	1.04604
413	0.01389	413	1.00768	413	1.05038
412.5	0.01387	412.5	1.01222	412.5	1.05508
412	0.01353	412	1.01683	412	1.05966
411.5	0.0139	411.5	1.02218	411.5	1.06488
411	0.01423	411	1.02757	411	1.07133
410.5	0.01472	410.5	1.03328	410.5	1.0781
410	0.01561	410	1.03952	410	1.08485
409.5	0.01641	409.5	1.04599	409.5	1.09175
409	0.01611	409	1.05121	409	1.09829
408.5	0.01631	408.5	1.0578	408.5	1.10521
408	0.01573	408	1.06453	408	1.11202
407.5	0.01551	407.5	1.07096	407.5	1.11926
407	0.01635	407	1.07726	407	1.12642
406.5	0.01684	406.5	1.08411	406.5	1.1328
406	0.01718	406	1.09182	406	1.13951
405.5	0.01765	405.5	1.0995	405.5	1.14751
405	0.01772	405	1.10732	405	1.15566
404.5	0.01806	404.5	1.11574	404.5	1.16336
404	0.01752	404	1.1241	404	1.17162
403.5	0.01684	403.5	1.13192	403.5	1.18053
403	0.01652	403	1.13934	403	1.18936
402.5	0.01699	402.5	1.14792	402.5	1.19847
402	0.0171	402	1.15608	402	1.20718
401.5	0.01784	401.5	1.1657	401.5	1.21577
401	0.01811	401	1.17632	401	1.22594
400.5	0.01839	400.5	1.1891	400.5	1.23779
400	0.01816	400	1.20118	400	1.25105
399.5	0.01809	399.5	1.21262	399.5	1.26392
399	0.01793	399	1.22462	399	1.27751
398.5	0.0176	398.5	1.23736	398.5	1.29184
398	0.01727	398	1.24993	398	1.30595
397.5	0.01763	397.5	1.26314	397.5	1.32067
397	0.01811	397	1.27846	397	1.33489
396.5	0.0191	396.5	1.295	396.5	1.35008
396	0.01982	396	1.31115	396	1.3657
395.5	0.02066	395.5	1.32869	395.5	1.38322
395	0.02061	395	1.3459	395	1.40174
394.5	0.02054	394.5	1.36228	394.5	1.41943
394	0.02042	394	1.37855	394	1.43928
393.5	0.0203	393.5	1.39693	393.5	1.45921
393	0.01969	393	1.4155	393	1.4784
392.5	0.02018	392.5	1.43534	392.5	1.49923
392	0.02095	392	1.45494	392	1.51966
391.5	0.02167	391.5	1.47639	391.5	1.53988
391	0.02194	391	1.49774	391	1.56042
390.5	0.022	390.5	1.5178	390.5	1.5823
390	0.0216	390	1.53903	390	1.60269
389.5	0.02204	389.5	1.55932	389.5	1.62311
389	0.02219	389	1.57836	389	1.64176
388.5	0.02248	388.5	1.59789	388.5	1.66095
388	0.023	388	1.61827	388	1.68111
387.5	0.024	387.5	1.63927	387.5	1.70155
387	0.02453	387	1.66029	387	1.72119
386.5	0.02457	386.5	1.68225	386.5	1.74307
386	0.02382	386	1.70206	386	1.76343
385.5	0.02372	385.5	1.72258	385.5	1.78832
385	0.02366	385	1.74319	385	1.80945
384.5	0.02403	384.5	1.76195	384.5	1.82839
384	0.02467	384	1.77824	384	1.84733
383.5	0.02522	383.5	1.79244	383.5	1.86336
383	0.02554	383	1.81274	383	1.88204
382.5	0.02559	382.5	1.82709	382.5	1.90125
382	0.02653	382	1.84343	382	1.917
381.5	0.02661	381.5	1.85767	381.5	1.93247
381	0.02671	381	1.87419	381	1.94769
380.5	0.02728	380.5	1.89225	380.5	1.96729
380	0.02788	380	1.91145	380	1.98395
379.5	0.02876	379.5	1.92949	379.5	1.9989
379	0.02926	379	1.94375	379	2.01412
378.5	0.02941	378.5	1.95503	378.5	2.02374
378	0.02948	378	1.9693	378	2.03445
377.5	0.02984	377.5	1.98407	377.5	2.04868
377	0.02974	377	1.99511	377	2.06015
376.5	0.02944	376.5	1.99916	376.5	2.0677
376	0.02919	376	2.0115	376	2.07998
375.5	0.02764	375.5	2.01504	375.5	2.0922
375	0.02824	375	2.0265	375	2.10077
374.5	0.02881	374.5	2.02855	374.5	2.10921
374	0.02991	374	2.02785	374	2.10997
373.5	0.03062	373.5	2.03118	373.5	2.11506
373	0.03198	373	2.03717	373	2.1204
372.5	0.03303	372.5	2.04807	372.5	2.12928
372	0.03369	372	2.05865	372	2.14175
371.5	0.03391	371.5	2.06341	371.5	2.14557
371	0.03364	371	2.0678	371	2.1484
370.5	0.03398	370.5	2.07359	370.5	2.15506
370	0.03378	370	2.07552	370	2.15593
369.5	0.0344	369.5	2.07134	369.5	2.15233
369	0.0349	369	2.06674	369	2.15335
368.5	0.03487	368.5	2.06062	368.5	2.15152
368	0.03525	368	2.06365	368	2.14844
367.5	0.03637	367.5	2.0623	367.5	2.14835
367	0.03767	367	2.05924	367	2.14509
366.5	0.03838	366.5	2.06181	366.5	2.14215
366	0.03933	366	2.05426	366	2.13528
365.5	0.03996	365.5	2.04878	365.5	2.13154
365	0.04052	365	2.04231	365	2.1229
364.5	0.04176	364.5	2.03486	364.5	2.12043
364	0.04203	364	2.02372	364	2.11477
363.5	0.04246	363.5	2.02023	363.5	2.11428
363	0.04257	363	2.01266	363	2.10752
362.5	0.04364	362.5	2.00943	362.5	2.10118
362	0.04602	362	2.00747	362	2.096
361.5	0.04839	361.5	2.00428	361.5	2.08888
361	0.04977	361	2.00259	361	2.08364
360.5	0.05124	360.5	1.99553	360.5	2.07521
360	0.05236	360	1.98528	360	2.06428
359.5	0.05389	359.5	1.97404	359.5	2.05777
359	0.05535	359	1.96078	359	2.05183
358.5	0.0564	358.5	1.9446	358.5	2.04842
358	0.05773	358	1.92976	358	2.04211
357.5	0.06019	357.5	1.91476	357.5	2.03579
357	0.06227	357	1.90068	357	2.02808
356.5	0.06473	356.5	1.8926	356.5	2.02359
356	0.06602	356	1.87898	356	2.01527
355.5	0.0667	355.5	1.87166	355.5	2.00498
355	0.06976	355	1.86262	355	1.9938
354.5	0.07269	354.5	1.85182	354.5	1.98323
354	0.07616	354	1.84401	354	1.97702
353.5	0.07954	353.5	1.83005	353.5	1.96683
353	0.08292	353	1.8146	353	1.95248
352.5	0.087	352.5	1.79951	352.5	1.9419
352	0.09074	352	1.7871	352	1.93223
351.5	0.09516	351.5	1.77835	351.5	1.92401
351	0.0993	351	1.77196	351	1.91716
350.5	0.10337	350.5	1.7636	350.5	1.90907
350	0.10915	350	1.75747	350	1.90268
349.5	0.11477	349.5	1.75015	349.5	1.8993
349	0.12023	349	1.73699	349	1.89705
348.5	0.12514	348.5	1.72356	348.5	1.89224
348	0.13153	348	1.70646	348	1.89029
347.5	0.13721	347.5	1.69483	347.5	1.8865
347	0.14451	347	1.68717	347	1.88526
346.5	0.15256	346.5	1.6797	346.5	1.88212
346	0.1611	346	1.6743	346	1.87488
345.5	0.17202	345.5	1.67036	345.5	1.87075
345	0.18262	345	1.66219	345	1.87048
344.5	0.19459	344.5	1.65301	344.5	1.87228
344	0.20603	344	1.64037	344	1.87945
343.5	0.21619	343.5	1.62586	343.5	1.88392
343	0.22918	343	1.61456	343	1.88951
342.5	0.24169	342.5	1.60732	342.5	1.8991
342	0.25671	342	1.60568	342	1.91155
341.5	0.27335	341.5	1.60135	341.5	1.92229
341	0.29214	341	1.59924	341	1.93642
340.5	0.31327	340.5	1.59962	340.5	1.95213
340	0.33507	340	1.59572	340	1.96886
339.5	0.35715	339.5	1.58851	339.5	1.98781
339	0.37798	339	1.58276	339	2.00414
338.5	0.40057	338.5	1.57777	338.5	2.02099
338	0.42226	338	1.57439	338	2.03732
337.5	0.44412	337.5	1.57377	337.5	2.05394
337	0.4659	337	1.57205	337	2.07516
336.5	0.48754	336.5	1.57056	336.5	2.09386
336	0.51082	336	1.571	336	2.10774
335.5	0.53422	335.5	1.56797	335.5	2.12969
335	0.55879	335	1.56781	335	2.15267
334.5	0.58336	334.5	1.5667	334.5	2.17597
334	0.60774	334	1.5661	334	2.19483
333.5	0.63464	333.5	1.56745	333.5	2.21811
333	0.66068	333	1.57086	333	2.24621
332.5	0.6869	332.5	1.57029	332.5	2.27058
332	0.71259	332	1.57154	332	2.29823
331.5	0.73995	331.5	1.57268	331.5	2.3272
331	0.76915	331	1.57406	331	2.35961
330.5	0.80094	330.5	1.57486	330.5	2.39745
330	0.83305	330	1.57505	330	2.43317
329.5	0.86657	329.5	1.57838	329.5	2.47117
329	0.90115	329	1.58659	329	2.49324
328.5	0.93439	328.5	1.59029	328.5	2.53471
328	0.96642	328	1.59112	328	2.56582
327.5	0.99956	327.5	1.59292	327.5	2.60853
327	1.03053	327	1.59384	327	2.64191
326.5	1.06192	326.5	1.59536	326.5	2.67575
326	1.09232	326	1.59791	326	2.7132
325.5	1.12328	325.5	1.60025	325.5	2.72848
325	1.15096	325	1.6004	325	2.76297
324.5	1.17891	324.5	1.60163	324.5	2.8057
324	1.20559	324	1.60991	324	2.83148
323.5	1.2305	323.5	1.61606	323.5	2.86507
323	1.25075	323	1.62086	323	2.89606
322.5	1.26804	322.5	1.62527	322.5	2.90853
322	1.28428	322	1.63283	322	2.92091
321.5	1.29653	321.5	1.63655	321.5	2.92957
321	1.30735	321	1.6418	321	2.9334
320.5	1.32019	320.5	1.64142	320.5	2.92769
320	1.33103	320	1.64473	320	2.93827
319.5	1.34308	319.5	1.64927	319.5	2.96059
319	1.35329	319	1.65313	319	2.98691
318.5	1.36148	318.5	1.66056	318.5	2.9864
318	1.36575	318	1.66431	318	2.99622
317.5	1.36861	317.5	1.6656	317.5	2.99701
317	1.36921	317	1.66812	317	2.98395
316.5	1.36898	316.5	1.67012	316.5	2.99978
316	1.36759	316	1.67085	316	3.00074
315.5	1.36869	315.5	1.67106	315.5	3.00525
315	1.37018	315	1.6762	315	3.00158
314.5	1.37065	314.5	1.67657	314.5	3.00974
314	1.37067	314	1.6807	314	3.03031
313.5	1.37234	313.5	1.68039	313.5	3.01702
313	1.37033	313	1.68081	313	3.00142
312.5	1.36836	312.5	1.67892	312.5	2.96749
312	1.36913	312	1.67333	312	2.96316
311.5	1.372	311.5	1.66692	311.5	2.95277
311	1.37615	311	1.66051	311	2.96431
310.5	1.37849	310.5	1.65445	310.5	2.95851
310	1.38279	310	1.64803	310	2.95149
309.5	1.38553	309.5	1.64812	309.5	2.96797
309	1.38459	309	1.64787	309	2.97738
308.5	1.38458	308.5	1.64927	308.5	2.98694
308	1.38333	308	1.6484	308	2.96955
307.5	1.38215	307.5	1.64514	307.5	2.95494
307	1.38514	307	1.64017	307	2.95859
306.5	1.38896	306.5	1.63651	306.5	2.95431
306	1.39493	306	1.63235	306	2.94656
305.5	1.40408	305.5	1.62653	305.5	2.94304
305	1.41187	305	1.61911	305	2.93941
304.5	1.42493	304.5	1.61292	304.5	2.96147
304	1.43766	304	1.61073	304	2.99758
303.5	1.44889	303.5	1.60416	303.5	3.00455
303	1.46035	303	1.59667	303	3.00767
302.5	1.47615	302.5	1.59144	302.5	3.02091
302	1.49495	302	1.58743	302	3.03197
301.5	1.51872	301.5	1.5879	301.5	3.03122
301	1.54415	301	1.58773	301	3.02453
300.5	1.56775	300.5	1.58777	300.5	2.99776
300	1.59151	300	1.58614	300	2.98967

## Sheet: F5d
Time (h)	Yield of 3a (%)
0	0
6	27
12	36
18	48
24	56
30	67
36	74

[truncated: 10 more sheets: F5e, FS8, FS9, FS10, FS11, FS12, FS13, FS16, FS17, FS22]
